# Supplementary material for: Stability and C–H Bond Activation Reactions of Palladium(I) and Platinum(I) Metalloradicals: Carbon-to-Metal H-Atom Transfer and an Organometallic Radical Rebound Mechanism
Source: J Am Chem Soc. 2023 Jun 15;145(25):14087–100. doi: 10.1021/jacs.3c04167 (PMC10311531; doi:10.1021/jacs.3c04167)
Supplement: Supplementary file 2 — ja3c04167_si_002.xyz [file ja3c04167_si_002.xyz]

81
E(PBEh-3c) = -1754.90999490 au
Lowest frequencies = i4.17 17.71 18.89 cm-1
Pd(PtBu3)2 (1) S=0
Pd       0.000000000      0.000000000      0.000000000
P        2.288003000      0.118164000     -0.262933000
C        2.783475000     -0.125141000     -2.099364000
C        1.782020000      0.642347000     -2.976600000
H        0.755519000      0.337769000     -2.769506000
H        1.993945000      0.424210000     -4.027604000
H        1.834962000      1.720284000     -2.859257000
C        2.600819000     -1.599249000     -2.475730000
H        3.349461000     -2.253883000     -2.034015000
H        2.696565000     -1.697853000     -3.560320000
H        1.611274000     -1.967675000     -2.200068000
C        4.199623000      0.301682000     -2.487839000
H        4.348953000      1.375757000     -2.395035000
H        4.375514000      0.048106000     -3.537106000
H        4.970987000     -0.194676000     -1.902686000
C        2.948952000      1.823334000      0.303472000
C        2.549878000      2.884252000     -0.728096000
H        3.119111000      2.826646000     -1.653967000
H        2.740304000      3.874105000     -0.304455000
H        1.487350000      2.831719000     -0.969009000
C        4.456088000      1.920573000      0.542186000
H        4.789322000      1.313331000      1.382474000
H        4.718487000      2.955262000      0.780821000
H        5.040001000      1.633161000     -0.329699000
C        2.211850000      2.221491000      1.591946000
H        1.132923000      2.253175000      1.436231000
H        2.539407000      3.221541000      1.891931000
H        2.399594000      1.557525000      2.429568000
C        3.181101000     -1.227966000      0.764184000
C        3.109061000     -0.858819000      2.249174000
H        3.742384000     -0.015630000      2.517172000
H        3.454831000     -1.711876000      2.839245000
H        2.086813000     -0.640174000      2.561814000
C        4.642384000     -1.495857000      0.400272000
H        4.754584000     -1.908884000     -0.600636000
H        5.061312000     -2.232264000      1.092221000
H        5.264470000     -0.605459000      0.461551000
C        2.388366000     -2.538459000      0.636753000
H        1.351629000     -2.408017000      0.949463000
H        2.845554000     -3.290705000      1.286489000
H        2.376931000     -2.946076000     -0.368736000
P       -2.291975000     -0.024667000      0.265079000
C       -2.790616000     -0.558036000      2.034940000
C       -1.825700000      0.100265000      3.033579000
H       -1.904388000      1.182260000      3.072949000
H       -2.048920000     -0.273858000      4.037277000
H       -0.788078000     -0.145051000      2.804590000
C       -4.227470000     -0.250968000      2.459667000
H       -4.969712000     -0.691819000      1.797271000
H       -4.403371000     -0.662420000      3.457915000
H       -4.427669000      0.817159000      2.524099000
C       -2.551560000     -2.064385000      2.177607000
H       -1.549384000     -2.345284000      1.849861000
H       -2.639372000     -2.338796000      3.232417000
H       -3.276855000     -2.666776000      1.634573000
C       -3.116843000     -1.233943000     -0.970852000
C       -2.273959000     -2.517536000     -1.042894000
H       -2.272568000     -3.097457000     -0.124855000
H       -2.685899000     -3.161536000     -1.825490000
H       -1.236206000     -2.299546000     -1.297894000
C       -4.569785000     -1.615032000     -0.682375000
H       -5.228841000     -0.752067000     -0.615273000
H       -4.946185000     -2.245351000     -1.493241000
H       -4.675044000     -2.190008000      0.235980000
C       -3.040727000     -0.628000000     -2.376672000
H       -2.027910000     -0.303425000     -2.619956000
H       -3.323937000     -1.392229000     -3.105060000
H       -3.718542000      0.210352000     -2.519543000
C       -3.018940000      1.722583000     -0.049288000
C       -2.295167000      2.346350000     -1.252299000
H       -2.465831000      1.823999000     -2.188282000
H       -2.654849000      3.371264000     -1.386301000
H       -1.217739000      2.386785000     -1.089888000
C       -4.527771000      1.794579000     -0.290767000
H       -5.111025000      1.366214000      0.522394000
H       -4.829146000      2.842013000     -0.384897000
H       -4.828095000      1.299431000     -1.212809000
C       -2.672069000      2.626026000      1.138954000
H       -1.605506000      2.598299000      1.367224000
H       -2.924771000      3.658438000      0.883415000
H       -3.225249000      2.379145000      2.042231000
81
E(PBEh-3c) = -1746.38505374 au
Lowest frequencies = i3.75 21.23 22.16 cm-1
Pt(PtBu3)2 (2) S=0
Pt       0.000000000      0.000000000      0.000000000
P        2.267448000      0.105671000     -0.257448000
C        2.761323000     -0.139533000     -2.092568000
C        1.772940000      0.638630000     -2.974922000
H        0.742925000      0.345567000     -2.771092000
H        1.990196000      0.417075000     -4.024068000
H        1.837706000      1.715894000     -2.857538000
C        2.569400000     -1.612272000     -2.469968000
H        3.312296000     -2.272133000     -2.026237000
H        2.669270000     -1.709892000     -3.554253000
H        1.576281000     -1.972893000     -2.197985000
C        4.183734000      0.276940000     -2.469840000
H        4.339882000      1.350109000     -2.377317000
H        4.363020000      0.021179000     -3.517844000
H        4.948551000     -0.224803000     -1.880711000
C        2.930252000      1.806712000      0.313920000
C        2.540153000      2.869472000     -0.719215000
H        3.112733000      2.808838000     -1.642936000
H        2.735471000      3.857766000     -0.294245000
H        1.478262000      2.821943000     -0.962808000
C        4.438291000      1.889774000      0.552788000
H        4.765107000      1.282994000      1.395942000
H        4.708117000      2.923134000      0.788194000
H        5.021662000      1.595397000     -0.317164000
C        2.197635000      2.210251000      1.603219000
H        1.119280000      2.249841000      1.448304000
H        2.536485000      3.207013000      1.901442000
H        2.381329000      1.544379000      2.440103000
C        3.139008000     -1.249513000      0.774048000
C        3.061006000     -0.879928000      2.258681000
H        3.698669000     -0.041086000      2.530295000
H        3.398826000     -1.735644000      2.849468000
H        2.038391000     -0.655087000      2.564483000
C        4.601043000     -1.522159000      0.416050000
H        4.716013000     -1.937474000     -0.583623000
H        5.012343000     -2.259760000      1.111072000
H        5.227655000     -0.635126000      0.479856000
C        2.342988000     -2.557345000      0.640066000
H        1.305311000     -2.423795000      0.946764000
H        2.797219000     -3.310495000      1.290809000
H        2.335972000     -2.963099000     -0.366109000
P       -2.270667000     -0.037844000      0.258254000
C       -2.758531000     -0.576722000      2.027961000
C       -1.803304000      0.089172000      3.030561000
H       -1.890965000      1.170337000      3.070080000
H       -2.029942000     -0.288074000      4.032289000
H       -0.763592000     -0.147467000      2.803965000
C       -4.199701000     -0.282390000      2.447348000
H       -4.937127000     -0.726914000      1.782048000
H       -4.374101000     -0.699376000      3.443414000
H       -4.408440000      0.783851000      2.516137000
C       -2.506262000     -2.081387000      2.166524000
H       -1.502555000     -2.351148000      1.835129000
H       -2.589418000     -2.358107000      3.221061000
H       -3.228262000     -2.688576000      1.624316000
C       -3.078940000     -1.252605000     -0.981264000
C       -2.233173000     -2.534360000     -1.051230000
H       -2.238013000     -3.116722000     -0.134817000
H       -2.641111000     -3.175456000     -1.838220000
H       -1.194332000     -2.313147000     -1.297079000
C       -4.530950000     -1.638283000     -0.693746000
H       -5.194749000     -0.779123000     -0.624746000
H       -4.902882000     -2.267345000     -1.507431000
H       -4.633921000     -2.217427000      0.222270000
C       -3.001815000     -0.643824000     -2.385831000
H       -1.989665000     -0.314306000     -2.624106000
H       -3.279270000     -1.409028000     -3.115388000
H       -3.684246000      0.190709000     -2.529550000
C       -2.998671000      1.707435000     -0.056866000
C       -2.281516000      2.337063000     -1.260716000
H       -2.448948000      1.813251000     -2.196307000
H       -2.651887000      3.358384000     -1.393015000
H       -1.204648000      2.384865000     -1.099376000
C       -4.508300000      1.768362000     -0.296867000
H       -5.089644000      1.335019000      0.515014000
H       -4.814789000      2.814424000     -0.387781000
H       -4.805333000      1.274795000     -1.220832000
C       -2.655935000      2.610422000      1.132943000
H       -1.589378000      2.585944000      1.360398000
H       -2.913455000      3.641710000      0.877787000
H       -3.208850000      2.360422000      2.035561000
81
E(PBEh-3c) = -1754.71610224 au
Lowest frequencies = 2.65 22.88 24.46 cm-1
[Pd(PtBu3)2]+ (3+) S=1/2
Pd       0.000000000      0.000000000      0.000000000
P        1.463109000      1.312695000      1.335478000
C        1.937134000      0.282079000      2.863059000
C        2.189384000     -1.167168000      2.420061000
H        1.296729000     -1.628054000      1.990406000
H        2.453494000     -1.759862000      3.299217000
H        3.001303000     -1.283101000      1.709883000
C        0.752037000      0.219130000      3.832393000
H        0.545819000      1.166258000      4.324489000
H        0.987547000     -0.500284000      4.619208000
H       -0.163328000     -0.127421000      3.349188000
C        3.162656000      0.798049000      3.618975000
H        4.075910000      0.743143000      3.030205000
H        3.322653000      0.177356000      4.503608000
H        3.048388000      1.823160000      3.965521000
C        3.009673000      1.728674000      0.310202000
C        3.880803000      0.477898000      0.154992000
H        4.372072000      0.175581000      1.076919000
H        4.671671000      0.696529000     -0.565431000
H        3.321184000     -0.373446000     -0.236841000
C        3.869987000      2.854672000      0.886645000
H        3.354332000      3.812115000      0.911099000
H        4.749726000      2.987244000      0.252996000
H        4.230307000      2.640152000      1.891083000
C        2.561926000      2.103362000     -1.111127000
H        2.056054000      1.275021000     -1.613124000
H        3.447489000      2.336434000     -1.706974000
H        1.913126000      2.971200000     -1.160495000
C        0.577484000      2.910760000      1.866908000
C        0.491276000      3.878846000      0.682699000
H        1.452747000      4.297166000      0.395338000
H       -0.142103000      4.719424000      0.973141000
H        0.031829000      3.424717000     -0.197021000
C        1.242743000      3.633897000      3.039059000
H        1.219433000      3.058282000      3.961861000
H        0.704020000      4.563281000      3.238864000
H        2.277782000      3.902367000      2.836942000
C       -0.875087000      2.570133000      2.232352000
H       -1.426256000      2.162871000      1.381103000
H       -1.386460000      3.490586000      2.523650000
H       -0.977866000      1.877883000      3.061368000
P       -1.450243000     -1.350732000     -1.315588000
C       -3.018005000     -0.352150000     -1.714491000
C       -2.599767000      1.083285000     -2.069372000
H       -1.946927000      1.157097000     -2.932388000
H       -3.496883000      1.662384000     -2.300214000
H       -2.109626000      1.585438000     -1.231749000
C       -3.866393000     -0.931067000     -2.848123000
H       -4.206506000     -1.945228000     -2.646868000
H       -4.758643000     -0.313651000     -2.973816000
H       -3.349447000     -0.933580000     -3.805102000
C       -3.891531000     -0.232057000     -0.461468000
H       -3.339618000      0.161464000      0.394082000
H       -4.698010000      0.473429000     -0.671087000
H       -4.361787000     -1.168371000     -0.170403000
C       -1.890675000     -2.901930000     -0.306131000
C       -2.145967000     -2.482076000      1.149542000
H       -2.965033000     -1.782252000      1.276079000
H       -2.398501000     -3.372280000      1.730501000
H       -1.257100000     -2.048245000      1.613733000
C       -3.103591000     -3.673467000     -0.829007000
H       -2.983448000     -4.009291000     -1.857073000
H       -3.248047000     -4.566281000     -0.216257000
H       -4.026629000     -3.100901000     -0.769182000
C       -0.688550000     -3.851329000     -0.258465000
H        0.218416000     -3.357176000      0.094486000
H       -0.910372000     -4.651680000      0.450163000
H       -0.474543000     -4.326713000     -1.212483000
C       -0.557332000     -1.841711000     -2.922168000
C        0.902411000     -2.182883000     -2.586429000
H        1.020860000     -3.010688000     -1.895446000
H        1.416836000     -2.463372000     -3.508561000
H        1.439472000     -1.322923000     -2.178604000
C       -1.199561000     -3.017327000     -3.660156000
H       -2.236514000     -2.830096000     -3.932054000
H       -0.653396000     -3.198963000     -4.588976000
H       -1.163895000     -3.945013000     -3.093239000
C       -0.493963000     -0.643467000     -3.874995000
H       -0.053241000      0.239029000     -3.407971000
H        0.146452000     -0.910393000     -4.717903000
H       -1.460567000     -0.369661000     -4.290815000
81
E(PBEh-3c) = -1746.17318297 au
Lowest frequencies = 4.80 24.79 26.13 cm-1
[Pt(PtBu3)2]+ (4+) S=1/2
Pt       0.000000000      0.000000000      0.000000000
P        1.450481000      1.292746000      1.328712000
C        1.946745000      0.237543000      2.831789000
C        2.223415000     -1.199804000      2.365342000
H        1.344148000     -1.665153000      1.913960000
H        2.482710000     -1.803373000      3.238619000
H        3.047722000     -1.292376000      1.666154000
C        0.764166000      0.141183000      3.801141000
H        0.547780000      1.076220000      4.311683000
H        1.008923000     -0.590383000      4.573919000
H       -0.147302000     -0.206157000      3.311311000
C        3.166356000      0.761039000      3.592457000
H        4.079738000      0.722315000      3.002415000
H        3.333683000      0.132427000      4.470006000
H        3.040946000      1.780925000      3.950523000
C        2.981830000      1.744286000      0.297819000
C        3.862183000      0.503758000      0.115682000
H        4.366638000      0.194089000      1.028112000
H        4.643172000      0.738869000     -0.610353000
H        3.304869000     -0.346951000     -0.280505000
C        3.833151000      2.867239000      0.893046000
H        3.309644000      3.820000000      0.933579000
H        4.710467000      3.018204000      0.260186000
H        4.197986000      2.639234000      1.892918000
C        2.523482000      2.143771000     -1.113000000
H        2.008301000      1.327034000     -1.624282000
H        3.406109000      2.382183000     -1.711058000
H        1.879366000      3.015924000     -1.142472000
C        0.543106000      2.866725000      1.893622000
C        0.438410000      3.849864000      0.723641000
H        1.392884000      4.286913000      0.440880000
H       -0.207137000      4.676689000      1.026832000
H       -0.015285000      3.400561000     -0.161448000
C        1.207469000      3.580345000      3.072266000
H        1.195954000      2.991455000      3.987005000
H        0.657351000      4.499364000      3.287998000
H        2.237622000      3.866815000      2.869257000
C       -0.902135000      2.503607000      2.265885000
H       -1.453311000      2.091300000      1.417237000
H       -1.422703000      3.417020000      2.563122000
H       -0.990859000      1.808455000      3.094198000
P       -1.442913000     -1.336375000     -1.293799000
C       -2.996307000     -0.327665000     -1.716926000
C       -2.565373000      1.097456000     -2.096206000
H       -1.917741000      1.151027000     -2.964499000
H       -3.458857000      1.680774000     -2.330472000
H       -2.063986000      1.607251000     -1.270053000
C       -3.843385000     -0.920925000     -2.844023000
H       -4.190581000     -1.929660000     -2.627905000
H       -4.731582000     -0.300453000     -2.982209000
H       -3.323650000     -0.940523000     -3.799384000
C       -3.872764000     -0.181286000     -0.468917000
H       -3.318387000      0.214083000      0.384041000
H       -4.669092000      0.532253000     -0.689916000
H       -4.356737000     -1.108130000     -0.169766000
C       -1.902102000     -2.865353000     -0.259725000
C       -2.172867000     -2.423901000      1.186735000
H       -2.999828000     -1.730430000      1.294816000
H       -2.422445000     -3.307946000      1.778312000
H       -1.292795000     -1.973735000      1.651842000
C       -3.113717000     -3.638178000     -0.783910000
H       -2.988495000     -3.985775000     -1.807432000
H       -3.264429000     -4.523583000     -0.162166000
H       -4.035220000     -3.061860000     -0.735225000
C       -0.703555000     -3.817429000     -0.187740000
H        0.202409000     -3.319015000      0.161580000
H       -0.931956000     -4.604786000      0.533347000
H       -0.485805000     -4.309886000     -1.132176000
C       -0.539978000     -1.859206000     -2.884291000
C        0.914434000     -2.210686000     -2.537007000
H        1.022196000     -3.036977000     -1.842435000
H        1.430523000     -2.499457000     -3.455667000
H        1.456360000     -1.353793000     -2.129480000
C       -1.189541000     -3.039514000     -3.608557000
H       -2.224916000     -2.850349000     -3.885239000
H       -0.642480000     -3.234746000     -4.533984000
H       -1.159113000     -3.960962000     -3.031011000
C       -0.462144000     -0.674335000     -3.852385000
H       -0.019654000      0.211500000     -3.393652000
H        0.182754000     -0.956427000     -4.686977000
H       -1.424063000     -0.400912000     -4.279058000
80
E(PBEh-3c) = -1745.57569719 au
Lowest frequencies = 26.19 32.84 42.90 cm-1
[Pt(PtBu2CMe2CH2)(PtBu3)]+ (5+) S=0
Pt       0.000000000      0.000000000      0.000000000
P        1.320980000      1.469438000      1.204160000
C        1.737277000     -0.062785000      2.242919000
C        1.328032000     -1.049949000      1.139141000
H        0.849709000     -1.946009000      1.544003000
H        2.161781000     -1.360257000      0.505719000
C        0.770348000     -0.268958000      3.413021000
H        0.902110000      0.451923000      4.216045000
H        0.971230000     -1.254501000      3.838243000
H       -0.273653000     -0.262508000      3.103680000
C        3.157679000     -0.220799000      2.773808000
H        3.925672000     -0.137771000      2.010747000
H        3.267398000     -1.203342000      3.237576000
H        3.370619000      0.523843000      3.541669000
C        2.789198000      2.010233000      0.134707000
C        3.436831000      0.796269000     -0.543501000
H        3.895346000      0.091436000      0.144455000
H        4.236656000      1.160930000     -1.191141000
H        2.736523000      0.252202000     -1.177730000
C        3.854156000      2.769280000      0.926588000
H        3.492466000      3.723776000      1.304930000
H        4.699738000      2.992654000      0.272443000
H        4.239672000      2.195704000      1.768568000
C        2.263253000      2.887114000     -1.011672000
H        1.490211000      2.377502000     -1.589475000
H        3.089214000      3.099072000     -1.694241000
H        1.868674000      3.845097000     -0.691328000
C        0.648879000      2.896911000      2.244966000
C        0.559429000      4.185862000      1.423978000
H        1.531924000      4.604903000      1.174035000
H        0.041724000      4.936684000      2.024431000
H       -0.014985000      4.059851000      0.505534000
C        1.522928000      3.151930000      3.476198000
H        1.557718000      2.300674000      4.151647000
H        1.105734000      3.988411000      4.041027000
H        2.546019000      3.416566000      3.218311000
C       -0.780838000      2.552940000      2.678291000
H       -1.435932000      2.382191000      1.823044000
H       -1.187463000      3.398220000      3.237807000
H       -0.842054000      1.685257000      3.326683000
P       -1.163001000     -1.651679000     -1.233480000
C       -2.577056000     -0.585177000     -1.942069000
C       -1.991294000      0.803051000     -2.257871000
H       -1.151444000      0.799067000     -2.945178000
H       -2.771061000      1.423066000     -2.707943000
H       -1.693943000      1.352053000     -1.350390000
C       -3.249406000     -1.154579000     -3.191216000
H       -3.671508000     -2.143713000     -3.024604000
H       -4.074522000     -0.501125000     -3.485315000
H       -2.579769000     -1.216820000     -4.045620000
C       -3.656929000     -0.338828000     -0.881533000
H       -3.251235000      0.060181000      0.049430000
H       -4.353650000      0.406255000     -1.271712000
H       -4.245385000     -1.222430000     -0.648055000
C       -1.878022000     -3.095156000     -0.225100000
C       -2.333597000     -2.562266000      1.141007000
H       -3.150927000     -1.850867000      1.083815000
H       -2.687218000     -3.403607000      1.741375000
H       -1.517804000     -2.091841000      1.689811000
C       -3.048822000     -3.803883000     -0.911707000
H       -2.782681000     -4.229470000     -1.877052000
H       -3.376419000     -4.632926000     -0.279962000
H       -3.913875000     -3.160713000     -1.052751000
C       -0.794008000     -4.139785000      0.063500000
H        0.084633000     -3.716329000      0.549645000
H       -1.209581000     -4.880762000      0.749348000
H       -0.468692000     -4.682137000     -0.821283000
C       -0.080202000     -2.310299000     -2.652517000
C        1.274259000     -2.758153000     -2.083172000
H        1.207438000     -3.539703000     -1.333648000
H        1.879372000     -3.151984000     -2.902901000
H        1.825213000     -1.922222000     -1.653910000
C       -0.710121000     -3.470126000     -3.427484000
H       -1.679811000     -3.223614000     -3.854455000
H       -0.055087000     -3.737983000     -4.259868000
H       -0.825050000     -4.367640000     -2.823578000
C        0.245694000     -1.178111000     -3.633971000
H        0.695682000     -0.319062000     -3.133783000
H        0.979368000     -1.548040000     -4.353049000
H       -0.610553000     -0.836431000     -4.210962000
80
E(PBEh-3c) = -1745.72660192 au
Lowest frequencies = 7.99 29.99 43.31 cm-1
[Pt(PtBu2CMe2CH2)(PtBu3)] (10) S=1/2
Pt       0.000000000      0.000000000      0.000000000
P        1.270964000      1.460913000      1.247965000
C        1.852732000     -0.035627000      2.256060000
C        1.572468000     -1.063247000      1.142862000
H        1.244574000     -2.017879000      1.566082000
H        2.445639000     -1.264443000      0.519782000
C        0.887597000     -0.349492000      3.402617000
H        0.941729000      0.357115000      4.230655000
H        1.155844000     -1.330749000      3.803008000
H       -0.145973000     -0.415047000      3.064499000
C        3.266438000     -0.037944000      2.830282000
H        4.038418000      0.106622000      2.078123000
H        3.461128000     -1.005324000      3.301011000
H        3.401586000      0.730911000      3.594918000
C        2.712883000      2.142597000      0.208026000
C        3.436515000      0.990424000     -0.499836000
H        3.937715000      0.304614000      0.177428000
H        4.204792000      1.418150000     -1.149284000
H        2.757420000      0.411898000     -1.124987000
C        3.736481000      2.945456000      1.010147000
H        3.316976000      3.862073000      1.421595000
H        4.561708000      3.243568000      0.357376000
H        4.162350000      2.373019000      1.832978000
C        2.140829000      3.013990000     -0.919973000
H        1.379713000      2.474999000     -1.485432000
H        2.949757000      3.274635000     -1.608041000
H        1.703930000      3.947024000     -0.577586000
C        0.586680000      2.845652000      2.363102000
C        0.393536000      4.144122000      1.579306000
H        1.332513000      4.627705000      1.315408000
H       -0.163207000      4.852111000      2.198800000
H       -0.183677000      3.985001000      0.667432000
C        1.460233000      3.121066000      3.587914000
H        1.603731000      2.234350000      4.202564000
H        0.978896000      3.874877000      4.217806000
H        2.444445000      3.504307000      3.325301000
C       -0.810863000      2.410189000      2.820656000
H       -1.454791000      2.182862000      1.970209000
H       -1.270410000      3.224134000      3.388785000
H       -0.798812000      1.536510000      3.464930000
P       -1.279616000     -1.434237000     -1.291493000
C       -2.724191000     -0.502753000     -2.152391000
C       -2.192179000      0.835113000     -2.688139000
H       -1.456039000      0.726556000     -3.478032000
H       -3.029036000      1.404968000     -3.102123000
H       -1.739592000      1.427614000     -1.891665000
C       -3.418389000     -1.241520000     -3.298414000
H       -3.832164000     -2.204336000     -3.006553000
H       -4.252309000     -0.632404000     -3.658682000
H       -2.760273000     -1.402649000     -4.149779000
C       -3.774602000     -0.124520000     -1.102319000
H       -3.322432000      0.392595000     -0.254069000
H       -4.491817000      0.561667000     -1.559861000
H       -4.344101000     -0.974305000     -0.731502000
C       -2.038458000     -2.818636000     -0.210022000
C       -2.511054000     -2.194735000      1.112698000
H       -3.294109000     -1.453428000      0.991985000
H       -2.909664000     -2.988500000      1.751671000
H       -1.685869000     -1.720632000      1.643410000
C       -3.200453000     -3.590061000     -0.838849000
H       -2.932679000     -4.069925000     -1.777809000
H       -3.517668000     -4.381509000     -0.153653000
H       -4.073144000     -2.966116000     -1.019205000
C       -0.951172000     -3.824352000      0.183920000
H       -0.086467000     -3.328153000      0.621450000
H       -1.361908000     -4.497477000      0.940669000
H       -0.615010000     -4.446285000     -0.642826000
C       -0.224216000     -2.260475000     -2.656596000
C        1.138075000     -2.646798000     -2.062723000
H        1.078477000     -3.323147000     -1.216460000
H        1.729544000     -3.142690000     -2.838094000
H        1.687155000     -1.766592000     -1.732345000
C       -0.851607000     -3.494912000     -3.307934000
H       -1.830295000     -3.297222000     -3.739598000
H       -0.205364000     -3.839013000     -4.120614000
H       -0.954595000     -4.327777000     -2.615769000
C        0.092809000     -1.244243000     -3.759850000
H        0.504390000     -0.319002000     -3.354434000
H        0.849639000     -1.677541000     -4.418865000
H       -0.764190000     -0.999661000     -4.384306000
153
E(PBEh-3c) = -3145.42567301  au
Lowest frequencies = 8.94 13.18 18.14 cm-1
[Pd(PAd3)2]+ (13) S=1/2
Pd       0.000000000      0.000000000      0.000000000
P        2.367907000      0.065266000      0.021594000
P       -2.374579000     -0.034450000      0.066938000
C        3.024414000     -0.544355000     -1.656951000
C        2.153254000     -1.736825000     -2.117718000
H        2.189119000     -2.562356000     -1.410251000
H        1.102551000     -1.428206000     -2.184483000
C        2.840291000      0.554024000     -2.723717000
H        3.430211000      1.436335000     -2.476317000
H        1.791600000      0.870467000     -2.760544000
C        4.502559000     -0.967582000     -1.648267000
H        5.137517000     -0.131781000     -1.345052000
H        4.674321000     -1.760572000     -0.918923000
C        2.602414000     -2.243037000     -3.491939000
H        1.982735000     -3.103395000     -3.761038000
C        2.426268000     -1.134566000     -4.524865000
H        1.371889000     -0.846659000     -4.598033000
H        2.723220000     -1.486515000     -5.516877000
C        3.276105000      0.061833000     -4.107314000
H        3.139922000      0.881085000     -4.818590000
C        4.748950000     -0.342060000     -4.057748000
H        5.085284000     -0.671171000     -5.044793000
H        5.369148000      0.518294000     -3.787155000
C        4.927337000     -1.463176000     -3.034935000
H        5.978946000     -1.758255000     -2.989821000
C        4.070601000     -2.665315000     -3.429927000
H        4.389739000     -3.058082000     -4.399533000
H        4.201964000     -3.477568000     -2.707801000
C        2.923563000     -1.079685000      1.440603000
C        1.971036000     -0.864165000      2.642371000
H        0.936020000     -1.067605000      2.341155000
H        1.992102000      0.162254000      2.998827000
C        2.751896000     -2.554871000      1.025049000
H        3.401866000     -2.803892000      0.185877000
H        1.721960000     -2.736228000      0.696682000
C        4.374661000     -0.871871000      1.903405000
H        5.071389000     -1.043687000      1.079624000
H        4.536408000      0.156218000      2.232171000
C        2.327143000     -1.793988000      3.806015000
H        1.647721000     -1.578237000      4.635640000
C        2.162557000     -3.243993000      3.362323000
H        1.122884000     -3.435710000      3.074116000
H        2.390629000     -3.928672000      4.184072000
C        3.094401000     -3.499934000      2.181617000
H        2.972914000     -4.527341000      1.827823000
C        4.543123000     -3.268027000      2.608658000
H        4.811946000     -3.951698000      3.418870000
H        5.225164000     -3.486570000      1.780796000
C        4.706949000     -1.818772000      3.062443000
H        5.741880000     -1.641694000      3.366987000
C        3.770792000     -1.539956000      4.237458000
H        3.888809000     -0.507021000      4.580721000
H        4.029536000     -2.179179000      5.086290000
C        2.907385000      1.865417000      0.351675000
C        2.021151000      2.802371000     -0.502001000
H        2.138856000      2.613977000     -1.565902000
H        0.962081000      2.631473000     -0.274916000
C        2.624439000      2.227735000      1.823230000
H        1.575137000      2.030296000      2.070211000
H        3.232842000      1.620959000      2.493516000
C        4.387428000      2.164864000      0.058555000
H        4.632696000      1.945926000     -0.982253000
H        5.033648000      1.530101000      0.669182000
C        2.354007000      4.272436000     -0.230680000
H        1.723524000      4.890495000     -0.876552000
C        2.074223000      4.597633000      1.232495000
H        2.284856000      5.650841000      1.438200000
H        1.013528000      4.440855000      1.459630000
C        2.943863000      3.699150000      2.105314000
H        2.740402000      3.894480000      3.161574000
C        4.420167000      3.956164000      1.807753000
H        4.676560000      4.996324000      2.026953000
H        5.048967000      3.335336000      2.453652000
C        4.698972000      3.640335000      0.339674000
H        5.754209000      3.818019000      0.116871000
C        3.827040000      4.526375000     -0.549540000
H        4.025701000      4.319255000     -1.605978000
H        4.071064000      5.580432000     -0.389682000
C       -3.030202000     -0.771792000     -1.564657000
C       -2.143093000     -0.256596000     -2.722277000
H       -2.154075000      0.828951000     -2.795708000
H       -1.099513000     -0.544791000     -2.546224000
C       -2.868432000     -2.305865000     -1.558486000
H       -1.824624000     -2.577336000     -1.364325000
H       -3.469709000     -2.756911000     -0.769509000
C       -4.503929000     -0.444980000     -1.862400000
H       -4.662639000      0.632873000     -1.906249000
H       -5.147177000     -0.820916000     -1.063819000
C       -2.594830000     -0.846927000     -4.062148000
H       -1.964900000     -0.427551000     -4.851842000
C       -2.440768000     -2.363832000     -4.024995000
H       -1.391414000     -2.637727000     -3.870596000
H       -2.739064000     -2.803473000     -4.980970000
C       -3.305729000     -2.914523000     -2.895566000
H       -3.185506000     -3.999316000     -2.829679000
C       -4.771674000     -2.571983000     -3.153730000
H       -5.405523000     -2.993199000     -2.366973000
H       -5.103502000     -3.020852000     -4.094118000
C       -4.929449000     -1.053851000     -3.202768000
H       -5.976400000     -0.796028000     -3.382476000
C       -4.056820000     -0.480065000     -4.319102000
H       -4.171678000      0.607681000     -4.369220000
H       -4.377814000     -0.870292000     -5.289038000
C       -2.929290000     -1.087007000      1.554234000
C       -2.048040000     -2.358255000      1.617282000
H       -2.136073000     -2.962995000      0.718026000
H       -0.991436000     -2.074919000      1.690634000
C       -2.660873000     -0.317670000      2.864004000
H       -1.610278000     -0.009841000      2.916988000
H       -3.262472000      0.589777000      2.904243000
C       -4.413732000     -1.492228000      1.537291000
H       -5.048024000     -0.603427000      1.528945000
H       -4.662066000     -2.053846000      0.635462000
C       -2.413628000     -3.217992000      2.830546000
H       -1.790036000     -4.116664000      2.812569000
C       -2.150197000     -2.431333000      4.109665000
H       -1.088049000     -2.172483000      4.186300000
H       -2.386045000     -3.038523000      4.988187000
C       -3.006702000     -1.168315000      4.090458000
H       -2.811375000     -0.570645000      4.984989000
C       -4.485823000     -1.547279000      4.035660000
H       -5.107368000     -0.646352000      4.048785000
H       -4.763820000     -2.128933000      4.919049000
C       -4.751111000     -2.347871000      2.762972000
H       -5.808108000     -2.621970000      2.712191000
C       -3.888896000     -3.610627000      2.756722000
H       -4.079021000     -4.197020000      1.851872000
H       -4.150222000     -4.253190000      3.602272000
C       -2.939201000      1.778976000      0.269101000
C       -1.998954000      2.484787000      1.274883000
H       -2.016818000      2.010875000      2.253398000
H       -0.962576000      2.422141000      0.922102000
C       -2.763598000      2.526471000     -1.067526000
H       -1.728316000      2.437346000     -1.416281000
H       -3.398714000      2.094753000     -1.840234000
C       -4.394578000      1.947356000      0.733631000
H       -5.079435000      1.474117000      0.026608000
H       -4.559519000      1.459841000      1.695990000
C       -2.371523000      3.962872000      1.431372000
H       -1.701408000      4.407845000      2.172873000
C       -2.207616000      4.673403000      0.091552000
H       -1.165705000      4.618227000     -0.243405000
H       -2.448718000      5.735497000      0.189063000
C       -3.127444000      4.009090000     -0.928002000
H       -3.004014000      4.482158000     -1.905885000
C       -4.581161000      4.130634000     -0.473184000
H       -5.250033000      3.682612000     -1.214796000
H       -4.868021000      5.183024000     -0.393831000
C       -4.744290000      3.432900000      0.874782000
H       -5.782097000      3.513290000      1.208998000
C       -3.819673000      4.079640000      1.905760000
H       -4.085506000      5.131396000      2.044944000
H       -3.942285000      3.597860000      2.881112000
153
E(PBEh-3c) = -3136.88258316 au
Lowest Frequencies = 10.16 13.87 17.39 cm-1
[Pt(PAd3)2]+ (14) S=1/2
Pt       0.000000000      0.000000000      0.000000000
P        2.348324000      0.035141000      0.002666000
P       -2.353056000     -0.041015000      0.030843000
C        2.953226000     -0.606629000     -1.683279000
C        2.059466000     -1.798267000     -2.100442000
H        2.110945000     -2.613094000     -1.382333000
H        1.009414000     -1.483452000     -2.140853000
C        2.752443000      0.479816000     -2.759243000
H        3.365735000      1.354430000     -2.541935000
H        1.708313000      0.812296000     -2.768221000
C        4.427336000     -1.042938000     -1.707597000
H        5.079149000     -0.208849000     -1.435850000
H        4.612421000     -1.827052000     -0.971883000
C        2.463820000     -2.328618000     -3.478917000
H        1.828858000     -3.186856000     -3.717203000
C        2.265684000     -1.232611000     -4.520977000
H        1.211674000     -0.935677000     -4.562519000
H        2.527488000     -1.599932000     -5.517238000
C        3.139901000     -0.039224000     -4.147392000
H        2.991449000      0.769966000     -4.867692000
C        4.609070000     -0.459512000     -4.136034000
H        4.907674000     -0.813709000     -5.126610000
H        5.249110000      0.397826000     -3.904772000
C        4.807327000     -1.564093000     -3.098764000
H        5.857020000     -1.868558000     -3.078971000
C        3.929073000     -2.763678000     -3.451525000
H        4.218598000     -3.172038000     -4.423932000
H        4.072641000     -3.567096000     -2.721947000
C        2.917526000     -1.100613000      1.423529000
C        1.992377000     -0.865360000      2.642852000
H        0.949265000     -1.057948000      2.363504000
H        2.032000000      0.163314000      2.990338000
C        2.726213000     -2.578114000      1.025678000
H        3.356839000     -2.841233000      0.176018000
H        1.688604000     -2.752735000      0.719880000
C        4.379304000     -0.898237000      1.854384000
H        5.059446000     -1.080045000      1.018832000
H        4.552788000      0.131031000      2.173246000
C        2.364286000     -1.788749000      3.806624000
H        1.704237000     -1.559429000      4.648129000
C        2.178992000     -3.241294000      3.380275000
H        1.132140000     -3.426676000      3.114823000
H        2.418017000     -3.920119000      4.203773000
C        3.085010000     -3.515076000      2.183777000
H        2.948567000     -4.544645000      1.841868000
C        4.544040000     -3.290396000      2.578494000
H        4.824387000     -3.967766000      3.390078000
H        5.206735000     -3.522805000      1.738795000
C        4.728261000     -1.838092000      3.014583000
H        5.770544000     -1.666100000      3.296013000
C        3.818445000     -1.542268000      4.206052000
H        3.950885000     -0.507412000      4.538257000
H        4.090159000     -2.176125000      5.054915000
C        2.908686000      1.833174000      0.301250000
C        2.020997000      2.770869000     -0.550122000
H        2.127311000      2.572020000     -1.613241000
H        0.962948000      2.610408000     -0.310460000
C        2.649919000      2.209570000      1.773458000
H        1.603097000      2.021605000      2.037159000
H        3.263863000      1.604411000      2.440140000
C        4.386961000      2.115553000     -0.018347000
H        4.608588000      1.887107000     -1.062660000
H        5.038968000      1.478633000      0.583826000
C        2.370054000      4.239879000     -0.294581000
H        1.736663000      4.858038000     -0.937443000
C        2.111604000      4.578787000      1.169393000
H        2.332923000      5.631856000      1.364183000
H        1.052906000      4.431271000      1.411589000
C        2.985234000      3.680276000      2.038156000
H        2.798149000      3.886877000      3.095331000
C        4.459763000      3.920147000      1.718666000
H        4.730069000      4.959426000      1.925084000
H        5.091074000      3.298656000      2.361524000
C        4.716020000      3.590152000      0.249126000
H        5.769863000      3.755988000      0.010994000
C        3.840948000      4.478651000     -0.634386000
H        4.023877000      4.263085000     -1.691920000
H        4.096997000      5.531302000     -0.484177000
C       -2.954979000     -0.767506000     -1.625491000
C       -2.077392000     -0.200766000     -2.765773000
H       -2.141574000      0.882987000     -2.830293000
H       -1.023219000     -0.437294000     -2.578238000
C       -2.730847000     -2.293701000     -1.633423000
H       -1.679963000     -2.521890000     -1.422862000
H       -3.326782000     -2.777182000     -0.860076000
C       -4.435384000     -0.490830000     -1.939730000
H       -4.632051000      0.581648000     -1.978384000
H       -5.077377000     -0.895053000     -1.154445000
C       -2.484625000     -0.797735000     -4.117049000
H       -1.861250000     -0.344110000     -4.893063000
C       -2.267443000     -2.307253000     -4.094069000
H       -1.208956000     -2.537822000     -3.928620000
H       -2.535548000     -2.746985000     -5.058750000
C       -3.124151000     -2.904992000     -2.982351000
H       -2.962417000     -3.984860000     -2.926217000
C       -4.599987000     -2.617082000     -3.253308000
H       -5.225001000     -3.071656000     -2.478016000
H       -4.904198000     -3.069122000     -4.201525000
C       -4.818856000     -1.106006000     -3.290753000
H       -5.873189000     -0.889981000     -3.481768000
C       -3.956768000     -0.489574000     -4.392220000
H       -4.115682000      0.592620000     -4.439076000
H       -4.247460000     -0.888427000     -5.368170000
C       -2.914946000     -1.125440000      1.493318000
C       -2.010981000     -2.380327000      1.568053000
H       -2.064621000     -2.978706000      0.661989000
H       -0.962689000     -2.076752000      1.669954000
C       -2.692704000     -0.362899000      2.815838000
H       -1.648764000     -0.039725000      2.897061000
H       -3.308982000      0.534794000      2.849889000
C       -4.389268000     -1.561807000      1.432697000
H       -5.042715000     -0.687210000      1.409254000
H       -4.595359000     -2.126811000      0.522319000
C       -2.390303000     -3.256922000      2.764954000
H       -1.749553000     -4.143604000      2.754675000
C       -2.173837000     -2.476362000      4.056463000
H       -1.119273000     -2.197031000      4.161073000
H       -2.418659000     -3.095697000      4.924047000
C       -3.054396000     -1.230473000      4.025484000
H       -2.893846000     -0.636690000      4.929497000
C       -4.524365000     -1.636155000      3.929093000
H       -5.162107000     -0.746512000      3.933699000
H       -4.814109000     -2.229933000      4.800557000
C       -4.741783000     -2.431651000      2.644164000
H       -5.791662000     -2.725402000      2.564071000
C       -3.855548000     -3.677439000      2.651272000
H       -4.010655000     -4.260440000      1.737601000
H       -4.125666000     -4.331084000      3.485470000
C       -2.949925000      1.758861000      0.249417000
C       -2.036471000      2.465306000      1.278921000
H       -2.058533000      1.975921000      2.249645000
H       -0.994901000      2.423454000      0.938479000
C       -2.769140000      2.525602000     -1.075172000
H       -1.730066000      2.452229000     -1.415341000
H       -3.393514000      2.095177000     -1.857630000
C       -4.416541000      1.895832000      0.689297000
H       -5.080581000      1.425843000     -0.039791000
H       -4.594124000      1.389895000      1.639694000
C       -2.436688000      3.934047000      1.450177000
H       -1.786294000      4.379554000      2.208593000
C       -2.261410000      4.664877000      0.122700000
H       -1.213392000      4.628095000     -0.195078000
H       -2.519699000      5.722033000      0.229447000
C       -3.154801000      4.001102000     -0.920468000
H       -3.023098000      4.489847000     -1.889549000
C       -4.616962000      4.095305000     -0.487003000
H       -5.267969000      3.650580000     -1.246299000
H       -4.920095000      5.142162000     -0.395237000
C       -4.791364000      3.374011000      0.847020000
H       -5.835601000      3.432984000      1.165154000
C       -3.894049000      4.020031000      1.902254000
H       -4.179539000      5.065247000      2.051430000
H       -4.024522000      3.522408000      2.868600000
82
E(PBEh-3c) = -1755.30376958 au
Lowest Frequencies = 13.52 25.23 35.57 cm-1
[Pd(PtBu3)2H]+ (15) S=0
Pd       0.000000000      0.000000000      0.000000000
P        1.396753000      1.420098000      1.252374000
C        2.082378000      0.326200000      2.652235000
C        0.961045000     -0.620433000      3.113022000
H        0.062278000     -0.118902000      3.456612000
H        1.327807000     -1.220780000      3.948826000
H        0.686589000     -1.337252000      2.332243000
C        2.622825000      1.098522000      3.855692000
H        3.413497000      1.797293000      3.589395000
H        3.051351000      0.391274000      4.569958000
H        1.852339000      1.652053000      4.387661000
C        3.192919000     -0.585790000      2.118630000
H        2.878190000     -1.154532000      1.242398000
H        3.445217000     -1.308701000      2.897132000
H        4.109644000     -0.054376000      1.875358000
C        2.827537000      2.141520000      0.229592000
C        3.385209000      1.055215000     -0.702104000
H        3.791830000      0.194466000     -0.182479000
H        4.199556000      1.488050000     -1.287164000
H        2.635350000      0.699442000     -1.408132000
C        3.967675000      2.704842000      1.081971000
H        3.643091000      3.486117000      1.765935000
H        4.714399000      3.151554000      0.421666000
H        4.483270000      1.941966000      1.661111000
C        2.309570000      3.256207000     -0.685189000
H        1.476369000      2.929335000     -1.309194000
H        3.117729000      3.547843000     -1.358485000
H        2.009826000      4.152499000     -0.146991000
C        0.331082000      2.820548000      1.976099000
C       -0.575640000      3.376789000      0.867166000
H       -0.037540000      3.783668000      0.017968000
H       -1.173727000      4.189493000      1.285288000
H       -1.270204000      2.622874000      0.495025000
C        1.135410000      3.966033000      2.594100000
H        1.803701000      3.636915000      3.387350000
H        0.443427000      4.684699000      3.039297000
H        1.724676000      4.514456000      1.862266000
C       -0.617307000      2.261687000      3.043695000
H       -1.227061000      1.437665000      2.668339000
H       -1.306916000      3.055611000      3.336676000
H       -0.110471000      1.936706000      3.949456000
P       -1.325703000     -1.302086000     -1.433531000
C       -2.744420000     -0.278760000     -2.184309000
C       -2.193365000      1.064607000     -2.687718000
H       -1.433932000      0.971313000     -3.456628000
H       -3.018617000      1.633119000     -3.122307000
H       -1.783400000      1.665358000     -1.876009000
C       -3.470459000     -0.981551000     -3.334338000
H       -3.893815000     -1.943296000     -3.052545000
H       -4.301435000     -0.353399000     -3.663490000
H       -2.833353000     -1.133719000     -4.202680000
C       -3.767214000      0.077996000     -1.099932000
H       -3.308318000      0.579777000     -0.245973000
H       -4.487394000      0.777556000     -1.528699000
H       -4.338403000     -0.774366000     -0.739383000
C       -2.034178000     -2.671045000     -0.311593000
C       -2.443891000     -2.035994000      1.028466000
H       -3.176703000     -1.241375000      0.943019000
H       -2.882478000     -2.810024000      1.662914000
H       -1.586801000     -1.646495000      1.586762000
C       -3.230106000     -3.417796000     -0.904920000
H       -3.002156000     -3.881427000     -1.862132000
H       -3.527063000     -4.218901000     -0.223646000
H       -4.102317000     -2.782275000     -1.038638000
C       -0.946381000     -3.695115000      0.033951000
H       -0.045755000     -3.233236000      0.443009000
H       -1.338005000     -4.362878000      0.803880000
H       -0.656850000     -4.321703000     -0.806052000
C       -0.262812000     -2.070016000     -2.811139000
C        1.097073000     -2.478552000     -2.224289000
H        1.034166000     -3.242992000     -1.457065000
H        1.710915000     -2.888218000     -3.029750000
H        1.637944000     -1.625606000     -1.812146000
C       -0.907236000     -3.284387000     -3.484286000
H       -1.875768000     -3.062072000     -3.926514000
H       -0.258408000     -3.628015000     -4.293165000
H       -1.031966000     -4.125283000     -2.805860000
C        0.046680000     -1.021175000     -3.884159000
H        0.501266000     -0.121102000     -3.466569000
H        0.770518000     -1.450057000     -4.579795000
H       -0.820040000     -0.732091000     -4.474023000
H        0.311733000      0.841951000     -1.176463000
154
E(PBEh-3c) = -3146.01140603 au
Lowest Frequencies = 2.29 8.43 15.82 cm-1
[Pd(PAd3)2H]+ (13H) S=0
Pd       0.000000000      0.000000000      0.000000000
P        2.125665000     -0.932973000     -0.230625000
P       -2.221623000      0.750603000      0.153846000
C        2.224036000     -2.277901000     -1.569858000
C        0.922721000     -3.114806000     -1.555434000
H        0.765283000     -3.601433000     -0.595889000
H        0.063506000     -2.456031000     -1.710918000
C        2.292952000     -1.615260000     -2.959875000
H        3.198637000     -1.016698000     -3.058324000
H        1.443031000     -0.936686000     -3.092045000
C        3.435235000     -3.218891000     -1.424338000
H        3.418044000     -3.739114000     -0.465079000
H        4.369311000     -2.653706000     -1.451345000
C        0.946209000     -4.179442000     -2.655189000
H        0.025560000     -4.765370000     -2.582848000
C        1.020046000     -3.495176000     -4.016675000
H        0.145274000     -2.852857000     -4.161914000
H        1.004903000     -4.233518000     -4.823306000
C        2.298046000     -2.664034000     -4.075601000
H        2.358028000     -2.140691000     -5.033727000
C        3.517781000     -3.567546000     -3.901894000
H        3.565147000     -4.305919000     -4.707315000
H        4.437090000     -2.976634000     -3.966674000
C        3.435353000     -4.263874000     -2.545084000
H        4.304597000     -4.913076000     -2.409462000
C        2.155309000     -5.094129000     -2.466424000
H        2.162379000     -5.874992000     -3.232463000
H        2.096638000     -5.609722000     -1.502040000
C        2.408508000     -1.677478000      1.507801000
C        1.783383000     -0.717702000      2.550057000
H        2.220115000      0.276806000      2.512198000
H        0.703951000     -0.597332000      2.361815000
C        1.635554000     -3.004290000      1.646164000
H        2.017551000     -3.750436000      0.950143000
H        0.577685000     -2.851192000      1.404574000
C        3.879902000     -1.937604000      1.869621000
H        4.330290000     -2.634359000      1.158691000
H        4.469997000     -1.021583000      1.816718000
C        1.927806000     -1.274061000      3.971025000
H        1.508148000     -0.544202000      4.668928000
C        1.168807000     -2.592871000      4.074326000
H        0.102347000     -2.434335000      3.876898000
H        1.240835000     -2.998793000      5.087166000
C        1.755606000     -3.574029000      3.064211000
H        1.202314000     -4.516578000      3.097244000
C        3.227920000     -3.823219000      3.386068000
H        3.329550000     -4.246083000      4.389369000
H        3.650357000     -4.558079000      2.693708000
C        3.990376000     -2.503491000      3.289686000
H        5.047238000     -2.670626000      3.513489000
C        3.407197000     -1.498124000      4.282349000
H        3.522644000     -1.866203000      5.305840000
H        3.955752000     -0.551609000      4.231753000
C        3.366539000      0.469330000     -0.575876000
C        2.802361000      1.378752000     -1.694497000
H        2.639290000      0.832526000     -2.620393000
H        1.823909000      1.769275000     -1.396215000
C        3.489753000      1.365564000      0.672171000
H        2.501028000      1.741961000      0.960444000
H        3.886982000      0.809636000      1.520812000
C        4.772774000     -0.011928000     -0.970647000
H        5.200925000     -0.640522000     -0.186001000
H        4.738794000     -0.624228000     -1.873376000
C        3.748546000      2.552235000     -1.970099000
H        3.327349000      3.142342000     -2.788551000
C        3.869082000      3.413774000     -0.717220000
H        4.526128000      4.268358000     -0.900868000
H        2.891285000      3.823430000     -0.442526000
C        4.422388000      2.553119000      0.413930000
H        4.485469000      3.140638000      1.334009000
C        5.807591000      2.031118000      0.036726000
H        6.224769000      1.435019000      0.854832000
H        6.497459000      2.864594000     -0.122763000
C        5.695683000      1.183699000     -1.228820000
H        6.682110000      0.802869000     -1.506827000
C        5.127080000      2.027397000     -2.368629000
H        5.060023000      1.431270000     -3.284628000
H        5.798465000      2.860944000     -2.593925000
C       -2.986720000      1.256769000     -1.516067000
C       -1.953779000      2.079140000     -2.322972000
H       -1.656020000      2.982320000     -1.795263000
H       -1.040520000      1.492978000     -2.459991000
C       -3.285453000      0.000226000     -2.356895000
H       -2.375520000     -0.599510000     -2.468949000
H       -4.027084000     -0.632210000     -1.868008000
C       -4.283895000      2.074241000     -1.380312000
H       -5.037630000      1.515987000     -0.822130000
H       -4.106041000      2.996307000     -0.825272000
C       -2.517353000      2.473022000     -3.691712000
H       -1.766663000      3.078661000     -4.207153000
C       -2.815185000      1.214942000     -4.500328000
H       -3.201772000      1.477502000     -5.489187000
H       -1.896645000      0.642934000     -4.665891000
C       -3.835273000      0.376702000     -3.737039000
H       -4.043613000     -0.547593000     -4.282675000
C       -5.127780000      1.171513000     -3.558221000
H       -5.878932000      0.564636000     -3.042046000
H       -5.554019000      1.425746000     -4.532764000
C       -4.831493000      2.441085000     -2.763676000
H       -5.751648000      3.015594000     -2.628528000
C       -3.798734000      3.285754000     -3.509167000
H       -4.192625000      3.591606000     -4.482430000
H       -3.588726000      4.206423000     -2.955217000
C       -3.175820000     -0.716646000      0.926165000
C       -2.752622000     -2.021459000      0.210244000
H       -2.958487000     -1.984868000     -0.856876000
H       -1.670571000     -2.160531000      0.303861000
C       -2.764146000     -0.895689000      2.402984000
H       -3.032779000     -0.020857000      2.993690000
H       -1.677213000     -1.016741000      2.484981000
C       -4.706613000     -0.577558000      0.866523000
H       -5.029918000      0.329876000      1.380953000
H       -5.047719000     -0.486597000     -0.165839000
C       -3.462651000     -3.235129000      0.817941000
H       -3.160886000     -4.123876000      0.256662000
C       -3.048613000     -3.381021000      2.279303000
H       -3.523981000     -4.256385000      2.730883000
H       -1.966722000     -3.538501000      2.353944000
C       -3.450127000     -2.114712000      3.028358000
H       -3.133076000     -2.183926000      4.072925000
C       -4.964606000     -1.930357000      2.958280000
H       -5.470483000     -2.780201000      3.424920000
H       -5.267113000     -1.041377000      3.520996000
C       -5.384763000     -1.799306000      1.495587000
H       -6.467719000     -1.662980000      1.432998000
C       -4.976952000     -3.053663000      0.724023000
H       -5.285958000     -2.969485000     -0.322977000
H       -5.489874000     -3.931733000      1.126696000
C       -2.196840000      2.235030000      1.356167000
C       -1.126693000      1.968830000      2.442632000
H       -1.333317000      1.061765000      3.007847000
H       -0.142082000      1.833887000      1.973272000
C       -1.732332000      3.506360000      0.617561000
H       -2.433713000      3.776631000     -0.170163000
H       -0.762814000      3.328852000      0.139408000
C       -3.546541000      2.530678000      2.032194000
H       -4.311546000      2.738036000      1.280809000
H       -3.898995000      1.664459000      2.593199000
C       -1.030035000      3.147206000      3.418148000
H       -0.291073000      2.897620000      4.184888000
C       -0.593397000      4.398746000      2.662447000
H        0.398152000      4.252189000      2.220676000
H       -0.506295000      5.246505000      3.348095000
C       -1.621970000      4.696554000      1.576303000
H       -1.308198000      5.570376000      0.999017000
C       -2.984833000      4.959917000      2.213907000
H       -3.722969000      5.199491000      1.442210000
H       -2.933781000      5.828429000      2.876460000
C       -3.421073000      3.719175000      2.990618000
H       -4.395809000      3.895517000      3.452818000
C       -2.390512000      3.390054000      4.071113000
H       -2.315784000      4.211148000      4.789321000
H       -2.705788000      2.508049000      4.637651000
H       -0.191320000     -0.205350000     -1.454972000
82
E(PBEh-3c) = -1746.78695858 au
Lowest Frequencies = 13.95 23.68 38.57 cm-1
[Pt(PtBu3)2H]+ (6+) S=0
Pt       0.000000000      0.000000000      0.000000000
P        1.383383000      1.355392000      1.331089000
C        2.035834000      0.211683000      2.705356000
C        0.893208000     -0.724058000      3.132394000
H       -0.001382000     -0.215687000      3.476608000
H        1.239547000     -1.349686000      3.958466000
H        0.617496000     -1.419495000      2.332726000
C        2.578764000      0.941921000      3.933841000
H        3.376984000      1.641154000      3.693348000
H        2.996757000      0.208085000      4.627027000
H        1.810593000      1.485569000      4.479408000
C        3.132455000     -0.708635000      2.156376000
H        2.814851000     -1.240602000      1.258581000
H        3.357029000     -1.461511000      2.914813000
H        4.064928000     -0.191780000      1.943278000
C        2.836831000      2.074559000      0.339449000
C        3.384988000      1.003579000     -0.615456000
H        3.775019000      0.125063000     -0.113315000
H        4.209522000      1.439385000     -1.183833000
H        2.636578000      0.674187000     -1.335019000
C        3.978464000      2.589249000      1.219498000
H        3.664680000      3.356954000      1.923519000
H        4.741716000      3.037792000      0.579726000
H        4.470110000      1.797266000      1.779651000
C        2.348980000      3.224340000     -0.547266000
H        1.517553000      2.933181000     -1.191145000
H        3.170338000      3.521776000     -1.201853000
H        2.058303000      4.109428000      0.013632000
C        0.337493000      2.754446000      2.082289000
C       -0.545784000      3.360067000      0.980881000
H        0.008285000      3.786077000      0.151625000
H       -1.136388000      4.168207000      1.418171000
H       -1.246409000      2.628683000      0.576755000
C        1.157739000      3.864062000      2.743746000
H        1.811354000      3.495991000      3.531864000
H        0.474560000      4.580680000      3.205259000
H        1.763830000      4.424470000      2.035080000
C       -0.633569000      2.180493000      3.121192000
H       -1.250126000      1.378337000      2.711596000
H       -1.314394000      2.976748000      3.428054000
H       -0.143592000      1.822222000      4.023742000
P       -1.324881000     -1.384689000     -1.348833000
C       -2.767041000     -0.419318000     -2.126395000
C       -2.243734000      0.920181000     -2.667849000
H       -1.478526000      0.820919000     -3.430452000
H       -3.078894000      1.457223000     -3.122839000
H       -1.852741000      1.552530000     -1.870962000
C       -3.479694000     -1.171725000     -3.252922000
H       -3.878434000     -2.135119000     -2.941997000
H       -4.327425000     -0.572245000     -3.592128000
H       -2.845387000     -1.332891000     -4.121482000
C       -3.796767000     -0.055293000     -1.051351000
H       -3.347465000      0.474445000     -0.209658000
H       -4.529450000      0.619987000     -1.497677000
H       -4.352162000     -0.910646000     -0.673354000
C       -1.996074000     -2.730162000     -0.179297000
C       -2.433489000     -2.064838000      1.136703000
H       -3.193225000     -1.300462000      1.021835000
H       -2.846186000     -2.833680000      1.794384000
H       -1.595109000     -1.624147000      1.683630000
C       -3.167186000     -3.533871000     -0.748134000
H       -2.926537000     -4.018513000     -1.691361000
H       -3.434181000     -4.322655000     -0.041007000
H       -4.060822000     -2.931819000     -0.896705000
C       -0.875394000     -3.705015000      0.202271000
H        0.008552000     -3.196729000      0.592126000
H       -1.243042000     -4.356938000      0.997180000
H       -0.565284000     -4.350535000     -0.615426000
C       -0.252547000     -2.176489000     -2.705846000
C        1.123743000     -2.528304000     -2.121409000
H        1.088446000     -3.232596000     -1.296869000
H        1.725016000     -2.988534000     -2.908736000
H        1.660308000     -1.642222000     -1.781024000
C       -0.874198000     -3.431813000     -3.322286000
H       -1.862109000     -3.256794000     -3.742634000
H       -0.236499000     -3.778413000     -4.138605000
H       -0.951303000     -4.254828000     -2.615190000
C        0.018908000     -1.165338000     -3.824793000
H        0.457208000     -0.238036000     -3.452304000
H        0.745763000     -1.605936000     -4.510009000
H       -0.860202000     -0.921150000     -4.416224000
H        0.293863000      0.857631000     -1.189483000
154
E(PBEh-3c) = -3137.49433370 au
Lowest Frequencies = 4.70 10.17 19.89 cm-1
[Pt(PAd3)2H]+ (16) S=0
Pt       0.000000000      0.000000000      0.000000000
P        2.152074000     -0.896539000     -0.143016000
P       -2.206533000      0.774525000      0.263951000
C        2.303623000     -2.264770000     -1.454186000
C        1.016386000     -3.123481000     -1.458333000
H        0.837496000     -3.588457000     -0.491837000
H        0.150611000     -2.484607000     -1.654241000
C        2.403421000     -1.633072000     -2.857036000
H        3.303440000     -1.024463000     -2.943177000
H        1.549608000     -0.968842000     -3.030905000
C        3.526218000     -3.178768000     -1.249599000
H        3.491557000     -3.672404000     -0.277111000
H        4.451168000     -2.598738000     -1.267050000
C        1.092768000     -4.215422000     -2.529720000
H        0.180476000     -4.815607000     -2.470534000
C        1.199035000     -3.567050000     -3.906359000
H        0.314493000     -2.953711000     -4.105341000
H        1.233872000     -4.329622000     -4.689390000
C        2.460577000     -2.709570000     -3.945561000
H        2.541034000     -2.209472000     -4.914493000
C        3.689717000     -3.586446000     -3.712210000
H        3.773115000     -4.343266000     -4.497464000
H        4.601332000     -2.982389000     -3.764347000
C        3.578056000     -4.251746000     -2.341828000
H        4.454081000     -4.881778000     -2.165232000
C        2.310854000     -5.102943000     -2.279086000
H        2.354897000     -5.904173000     -3.022428000
H        2.231244000     -5.591247000     -1.302254000
C        2.397971000     -1.606958000      1.614006000
C        1.727159000     -0.634875000      2.613486000
H        2.144748000      0.367269000      2.563356000
H        0.650809000     -0.541061000      2.390814000
C        1.638074000     -2.940836000      1.758213000
H        2.049737000     -3.697426000      1.090637000
H        0.587431000     -2.805945000      1.478391000
C        3.860702000     -1.836683000      2.026068000
H        4.342596000     -2.541818000      1.344943000
H        4.439921000     -0.913691000      1.971440000
C        1.834510000     -1.154631000      4.051048000
H        1.384038000     -0.414374000      4.718420000
C        1.090401000     -2.481345000      4.161247000
H        0.028918000     -2.341432000      3.926371000
H        1.136742000     -2.863593000      5.184682000
C        1.721510000     -3.476524000      3.191981000
H        1.180246000     -4.425799000      3.229820000
C        3.186714000     -3.697594000      3.563893000
H        3.263408000     -4.097237000      4.578864000
H        3.639583000     -4.441298000      2.900939000
C        3.933842000     -2.369836000      3.461079000
H        4.985291000     -2.517056000      3.721229000
C        3.306728000     -1.350500000      4.412138000
H        3.395169000     -1.694211000      5.446695000
H        3.843995000     -0.397841000      4.356827000
C        3.387334000      0.512041000     -0.482907000
C        2.848718000      1.391751000     -1.637387000
H        2.725174000      0.824710000     -2.556525000
H        1.857272000      1.775246000     -1.376390000
C        3.463892000      1.436448000      0.748719000
H        2.462869000      1.808732000      0.996218000
H        3.837680000      0.902179000      1.621653000
C        4.808383000      0.035006000     -0.827273000
H        5.219277000     -0.575661000     -0.019839000
H        4.804674000     -0.591136000     -1.720992000
C        3.792279000      2.568616000     -1.908377000
H        3.390757000      3.137305000     -2.751503000
C        3.868161000      3.457947000     -0.671679000
H        4.523644000      4.313885000     -0.854658000
H        2.879543000      3.864363000     -0.434506000
C        4.394690000      2.626031000      0.493486000
H        4.425756000      3.233109000      1.402503000
C        5.794608000      2.107473000      0.169563000
H        6.189727000      1.530651000      1.012031000
H        6.483634000      2.942539000      0.015082000
C        5.728303000      1.233474000     -1.081259000
H        6.725747000      0.856206000     -1.322258000
C        5.186686000      2.048287000     -2.254763000
H        5.151308000      1.432525000     -3.159590000
H        5.857331000      2.882908000     -2.478274000
C       -2.983946000      1.343761000     -1.381423000
C       -1.950973000      2.177898000     -2.176012000
H       -1.641588000      3.064898000     -1.628248000
H       -1.043027000      1.591387000     -2.338940000
C       -3.312896000      0.114616000     -2.250426000
H       -2.418972000     -0.503415000     -2.387090000
H       -4.063251000     -0.512269000     -1.767759000
C       -4.269410000      2.172595000     -1.208893000
H       -5.024503000      1.606591000     -0.660570000
H       -4.073447000      3.074796000     -0.627851000
C       -2.524203000      2.612479000     -3.528321000
H       -1.771622000      3.222420000     -4.035941000
C       -2.844220000      1.378909000     -4.365642000
H       -3.235739000      1.671022000     -5.344237000
H       -1.934067000      0.800475000     -4.554235000
C       -3.868601000      0.533997000     -3.615316000
H       -4.094598000     -0.372637000     -4.183194000
C       -5.148680000      1.339801000     -3.402282000
H       -5.902128000      0.728711000     -2.894549000
H       -5.581953000      1.626005000     -4.364793000
C       -4.827872000      2.583682000     -2.576542000
H       -5.739092000      3.165278000     -2.414517000
C       -3.793692000      3.435146000     -3.311751000
H       -4.194265000      3.770222000     -4.272644000
H       -3.566291000      4.338937000     -2.737368000
C       -3.179235000     -0.695952000      1.006951000
C       -2.815630000     -1.990950000      0.241458000
H       -3.061671000     -1.917018000     -0.814822000
H       -1.735439000     -2.159926000      0.291289000
C       -2.733804000     -0.928595000      2.465784000
H       -2.960201000     -0.065193000      3.089768000
H       -1.648839000     -1.080814000      2.512380000
C       -4.706875000     -0.515897000      0.987301000
H       -4.999249000      0.388656000      1.524555000
H       -5.067661000     -0.397188000     -0.035881000
C       -3.540906000     -3.201869000      0.838635000
H       -3.279527000     -4.081964000      0.244673000
C       -3.091649000     -3.400254000      2.283411000
H       -3.579866000     -4.274545000      2.723178000
H       -2.013125000     -3.589229000      2.324274000
C       -3.437193000     -2.144669000      3.076500000
H       -3.094818000     -2.251095000      4.110032000
C       -4.946685000     -1.913703000      3.053200000
H       -5.465766000     -2.759559000      3.512510000
H       -5.206397000     -1.030779000      3.646049000
C       -5.402240000     -1.733376000      1.606300000
H       -6.482043000     -1.564840000      1.577011000
C       -5.051944000     -2.978823000      0.794557000
H       -5.389010000     -2.862324000     -0.240610000
H       -5.576160000     -3.852472000      1.192408000
C       -2.139222000      2.222066000      1.509154000
C       -1.056292000      1.911960000      2.570478000
H       -1.266091000      0.990293000      3.110314000
H       -0.082258000      1.780286000      2.080593000
C       -1.669345000      3.507648000      0.799541000
H       -2.378819000      3.810015000      0.030569000
H       -0.710154000      3.329284000      0.301582000
C       -3.474468000      2.514645000      2.215974000
H       -4.250258000      2.749738000      1.483898000
H       -3.827014000      1.638763000      2.762115000
C       -0.928833000      3.060081000      3.577880000
H       -0.181937000      2.779003000      4.325954000
C       -0.486234000      4.326330000      2.850302000
H        0.495622000      4.178081000      2.388233000
H       -0.376294000      5.153117000      3.558019000
C       -1.527756000      4.668579000      1.789979000
H       -1.211118000      5.554045000      1.232261000
C       -2.876177000      4.932222000      2.457339000
H       -3.622716000      5.206843000      1.705771000
H       -2.799609000      5.778402000      3.145590000
C       -3.317816000      3.675215000      3.204270000
H       -4.282922000      3.850928000      3.686391000
C       -2.275561000      3.301718000      4.258761000
H       -2.179292000      4.100072000      4.999770000
H       -2.593764000      2.407289000      4.803842000
H       -0.200033000     -0.177574000     -1.474022000
162
E(PBEh-3c) = -3492.30261614 au
Lowest Frequencies = i9.92 i8.25 i6.32  cm-1
[4+][4+] (reactant precursor complex) MS=0 
C       -0.412536000     -1.698830000      2.940216000
P       -1.374140000     -1.381771000      1.327102000
C       -1.673824000     -3.020984000      0.408090000
Pt       0.000000000      0.000000000      0.000000000
P        1.536407000      1.283439000     -1.240024000
C        1.671558000      3.014287000     -0.469496000
C       -3.576045000      0.109862000      0.428977000
C       -3.034675000     -0.539457000      1.711819000
C        0.934658000      1.400066000     -3.039925000
C        3.209336000      0.384082000     -1.153748000
H       -2.884074000      0.845713000      0.013668000
H       -3.816160000     -0.602922000     -0.353154000
C       -7.219315000      4.367464000     -0.495322000
P       -9.031217000      3.892420000     -0.825389000
C       -9.764707000      4.990836000     -2.189502000
Pt      -9.089127000      1.642660000     -1.516625000
P       -9.150953000     -0.632559000     -2.131899000
C      -10.885080000     -1.044395000     -2.791705000
C       -7.834365000     -0.949328000     -3.465633000
C       -8.768091000     -1.663880000     -0.577313000
C      -10.054332000      4.037211000      0.770115000
H       -4.500113000      0.639744000      0.677324000
C       -2.816686000      0.609031000      2.701823000
H       -3.750406000      1.168477000      2.790612000
H       -2.559669000      0.270922000      3.702610000
H       -2.053318000      1.311003000      2.362448000
C       -4.096206000     -1.481835000      2.281914000
H       -4.410108000     -2.241458000      1.568819000
H       -3.774518000     -1.987655000      3.189545000
H       -4.985618000     -0.901428000      2.540945000
C       -2.726289000     -2.836290000     -0.691108000
H       -2.496349000     -2.004929000     -1.359742000
H       -2.738560000     -3.741226000     -1.302000000
H       -3.736159000     -2.708569000     -0.305496000
C       -2.117903000     -4.171817000      1.313658000
H       -3.030573000     -3.948963000      1.862494000
H       -2.318487000     -5.052029000      0.698717000
H       -1.354622000     -4.460475000      2.031402000
C       -0.379705000     -3.413146000     -0.322775000
H        0.481105000     -3.535637000      0.326002000
H       -0.537402000     -4.371290000     -0.823280000
H       -0.114799000     -2.691673000     -1.099299000
C       -1.261709000     -2.280149000      4.072558000
H       -2.019139000     -1.585624000      4.431017000
H       -1.757210000     -3.209340000      3.800026000
H       -0.614901000     -2.500897000      4.924562000
C        0.762886000     -2.644945000      2.668609000
H        1.373606000     -2.695632000      3.571898000
H        0.460031000     -3.663549000      2.440025000
H        1.410962000     -2.284334000      1.868031000
C        0.220057000     -0.379283000      3.412074000
H        0.944750000      0.014274000      2.695240000
H       -0.495035000      0.406722000      3.629324000
H        0.769686000     -0.571196000      4.336377000
C        0.429321000      3.840452000     -0.818655000
H        0.387788000      4.136566000     -1.864116000
H       -0.498408000      3.326735000     -0.559887000
H        0.458254000      4.762812000     -0.234597000
C        2.914435000      3.796350000     -0.899644000
H        3.841066000      3.339735000     -0.559845000
H        2.981109000      3.928628000     -1.977717000
H        2.874660000      4.793579000     -0.456570000
C        1.661607000      2.871913000      1.060763000
H        0.735422000      2.421165000      1.425312000
H        2.493460000      2.301782000      1.460945000
H        1.721508000      3.869125000      1.502524000
C        1.639157000      2.475978000     -3.867106000
H        2.718508000      2.345900000     -3.904897000
H        1.276015000      2.425358000     -4.896162000
H        1.432878000      3.483619000     -3.512252000
C       -0.577315000      1.673809000     -3.038210000
H       -0.923603000      1.698997000     -4.074013000
H       -1.137608000      0.882447000     -2.534067000
H       -0.854038000      2.621425000     -2.588682000
C        1.112653000      0.046284000     -3.736111000
H        2.152184000     -0.216915000     -3.914327000
H        0.635919000     -0.768652000     -3.188457000
H        0.630448000      0.097853000     -4.714477000
C        2.963365000     -1.126007000     -1.289786000
H        3.926839000     -1.640895000     -1.267926000
H        2.381040000     -1.520858000     -0.453207000
H        2.470918000     -1.420139000     -2.210753000
C        4.208455000      0.837404000     -2.219793000
H        5.162291000      0.332296000     -2.052943000
H        3.892530000      0.582040000     -3.228889000
H        4.404461000      1.907301000     -2.189450000
C        3.841500000      0.576417000      0.229470000
H        3.169415000      0.291918000      1.041196000
H        4.713958000     -0.076194000      0.297447000
H        4.194616000      1.588610000      0.409745000
C       -7.277765000     -1.552799000     -0.237855000
H       -7.111771000     -2.004416000      0.743030000
H       -6.632105000     -2.076413000     -0.939693000
H       -6.946782000     -0.514560000     -0.167473000
C       -9.145442000     -3.142376000     -0.692185000
H       -8.667070000     -3.642617000     -1.531705000
H       -8.828616000     -3.661649000      0.215091000
H      -10.218891000     -3.294190000     -0.777503000
C       -9.506631000     -1.047363000      0.621268000
H      -10.586417000     -1.029071000      0.519756000
H       -9.281904000     -1.639576000      1.511496000
H       -9.169940000     -0.028426000      0.827746000
C       -6.566953000     -0.152949000     -3.116347000
H       -6.112951000     -0.420755000     -2.166944000
H       -5.819004000     -0.333338000     -3.892283000
H       -6.755343000      0.923164000     -3.105093000
C       -7.476976000     -2.424196000     -3.654549000
H       -6.771387000     -2.514686000     -4.483706000
H       -6.994526000     -2.860969000     -2.782506000
H       -8.338343000     -3.039815000     -3.905530000
C       -8.313499000     -0.387822000     -4.809118000
H       -7.492908000     -0.461026000     -5.525710000
H       -9.147664000     -0.939958000     -5.232937000
H       -8.588163000      0.666310000     -4.745856000
C      -10.965187000     -2.361983000     -3.566102000
H      -10.397684000     -2.347519000     -4.494278000
H      -10.633120000     -3.218248000     -2.982396000
H      -12.005587000     -2.548425000     -3.840763000
C      -11.357739000      0.111764000     -3.686865000
H      -10.726335000      0.301886000     -4.547844000
H      -12.351071000     -0.131707000     -4.070653000
H      -11.458102000      1.044230000     -3.126397000
C      -11.882971000     -1.099467000     -1.630486000
H      -12.887666000     -1.191574000     -2.047635000
H      -11.740383000     -1.952315000     -0.971502000
H      -11.874231000     -0.188206000     -1.029844000
C       -6.512231000      3.193270000      0.201925000
H       -6.940598000      2.921273000      1.161280000
H       -6.491815000      2.298717000     -0.426183000
H       -5.472131000      3.476412000      0.384074000
C       -6.481508000      4.560921000     -1.825095000
H       -5.417500000      4.689653000     -1.613607000
H       -6.574918000      3.694577000     -2.481929000
H       -6.800564000      5.445336000     -2.370481000
C       -7.050536000      5.633224000      0.346738000
H       -7.542011000      6.500113000     -0.089323000
H       -7.417400000      5.517292000      1.364499000
H       -5.987228000      5.872518000      0.421061000
C       -9.257519000      4.489443000     -3.550181000
H       -8.184363000      4.576483000     -3.682357000
H       -9.540385000      3.450228000     -3.734979000
H       -9.723710000      5.086712000     -4.336915000
C       -9.436455000      6.477135000     -2.039260000
H       -9.953086000      7.035376000     -2.823024000
H       -9.760300000      6.891519000     -1.086617000
H       -8.375372000      6.689184000     -2.154471000
C      -11.287497000      4.823712000     -2.223144000
H      -11.672432000      5.355186000     -3.095523000
H      -11.590453000      3.780199000     -2.327875000
H      -11.789575000      5.244683000     -1.355691000
C       -9.288903000      3.407131000      1.938119000
H       -9.949250000      3.381533000      2.807284000
H       -8.995125000      2.375243000      1.735642000
H       -8.405526000      3.968209000      2.234598000
C      -10.429192000      5.472673000      1.144612000
H      -11.105232000      5.935601000      0.428498000
H      -10.952240000      5.462783000      2.103398000
H       -9.565275000      6.123795000      1.259604000
C      -11.336197000      3.204339000      0.612973000
H      -11.986782000      3.537806000     -0.188247000
H      -11.123015000      2.143689000      0.458225000
H      -11.912845000      3.275836000      1.538288000
162
E(PBEh-3c) = -3492.22602719 au
Lowest Frequencies = i844.05 8.41 11.66 cm-1
TS(bimetallic) MS=0
C       -0.324055000     -1.128645000      3.327137000
P       -1.128168000     -1.304040000      1.608211000
C       -1.077319000     -3.114090000      1.034792000
Pt       0.000000000      0.000000000      0.000000000
P        1.153112000      1.273998000     -1.629966000
C        1.589670000      2.963584000     -0.872376000
C       -3.275106000     -0.330434000      0.234006000
C       -2.955099000     -0.671312000      1.664714000
C        0.041861000      1.507696000     -3.154765000
C        2.740343000      0.346446000     -2.113361000
H       -2.799024000      0.550198000     -0.180435000
H       -3.433923000     -1.123935000     -0.476564000
C       -4.521407000      4.233118000     -0.214011000
P       -6.131809000      3.232617000     -0.384516000
C       -7.205479000      4.106696000     -1.710812000
Pt      -5.999693000      0.951665000     -1.168087000
P       -6.638357000     -1.108785000     -2.213780000
C       -8.290584000     -0.702124000     -3.098010000
C       -5.388532000     -1.703950000     -3.526164000
C       -6.988463000     -2.499037000     -0.956519000
C       -7.086909000      3.235507000      1.274064000
H       -4.829014000      0.357567000     -0.212480000
C       -2.994130000      0.619241000      2.478634000
H       -3.995234000      1.035547000      2.397829000
H       -2.808259000      0.458912000      3.536437000
H       -2.294372000      1.367570000      2.108381000
C       -3.941267000     -1.663515000      2.276000000
H       -3.980030000     -2.613661000      1.753145000
H       -3.705107000     -1.868802000      3.317800000
H       -4.945793000     -1.236524000      2.247934000
C       -1.979041000     -3.287505000     -0.189085000
H       -1.747503000     -2.569504000     -0.978021000
H       -1.809345000     -4.283188000     -0.603365000
H       -3.038507000     -3.225150000      0.043555000
C       -1.484660000     -4.128307000      2.105462000
H       -2.470771000     -3.940054000      2.524419000
H       -1.511274000     -5.124037000      1.657376000
H       -0.775878000     -4.179154000      2.929424000
C        0.340460000     -3.439448000      0.541188000
H        1.119508000     -3.309309000      1.283645000
H        0.365469000     -4.488213000      0.236553000
H        0.609502000     -2.852391000     -0.338309000
C       -1.195584000     -1.630230000      4.479468000
H       -2.088624000     -1.029488000      4.634113000
H       -1.502131000     -2.667228000      4.362974000
H       -0.619652000     -1.572874000      5.405469000
C        0.996373000     -1.907391000      3.338650000
H        1.513587000     -1.680871000      4.272924000
H        0.862677000     -2.985595000      3.311837000
H        1.664418000     -1.612058000      2.528164000
C        0.057723000      0.339522000      3.561500000
H        0.746274000      0.707204000      2.798787000
H       -0.785599000      1.019327000      3.611409000
H        0.579191000      0.411574000      4.518169000
C        0.339496000      3.844119000     -0.783702000
H       -0.041346000      4.159765000     -1.752029000
H       -0.465495000      3.355608000     -0.232279000
H        0.600285000      4.751135000     -0.234790000
C        2.674232000      3.725428000     -1.636838000
H        3.638304000      3.223423000     -1.616132000
H        2.412621000      3.908102000     -2.676622000
H        2.821763000      4.700966000     -1.168073000
C        2.043464000      2.745574000      0.579794000
H        1.236667000      2.349620000      1.200999000
H        2.902522000      2.092280000      0.686101000
H        2.322624000      3.710409000      1.009331000
C        0.499709000      2.626650000     -4.094533000
H        1.508958000      2.478770000     -4.472022000
H       -0.163697000      2.650939000     -4.961934000
H        0.455457000      3.613044000     -3.638506000
C       -1.389695000      1.793355000     -2.676837000
H       -2.017940000      1.997493000     -3.547652000
H       -1.821473000      0.924958000     -2.175369000
H       -1.480120000      2.646638000     -2.012650000
C       -0.047618000      0.204185000     -3.955104000
H        0.880110000     -0.066481000     -4.452471000
H       -0.373270000     -0.639187000     -3.342812000
H       -0.795546000      0.338482000     -4.739865000
C        2.414450000     -1.147184000     -2.257263000
H        3.321230000     -1.672835000     -2.564755000
H        2.107812000     -1.586329000     -1.306135000
H        1.653325000     -1.373038000     -2.996244000
C        3.384338000      0.852011000     -3.406066000
H        4.314866000      0.305843000     -3.576029000
H        2.763252000      0.685314000     -4.283334000
H        3.640908000      1.908202000     -3.370445000
C        3.769596000      0.437312000     -0.981358000
H        3.366948000      0.102480000     -0.023677000
H        4.601575000     -0.226161000     -1.223763000
H        4.191207000      1.431058000     -0.852792000
C       -5.675389000     -3.154575000     -0.538325000
H       -5.877599000     -3.852904000      0.277457000
H       -5.202567000     -3.728119000     -1.331826000
H       -4.971779000     -2.418913000     -0.161023000
C       -7.919476000     -3.603523000     -1.462275000
H       -7.566283000     -4.075990000     -2.376764000
H       -7.974860000     -4.386324000     -0.702287000
H       -8.938145000     -3.265074000     -1.627804000
C       -7.574746000     -1.879950000      0.319504000
H       -8.528471000     -1.382334000      0.174845000
H       -7.742056000     -2.677651000      1.047148000
H       -6.890302000     -1.162060000      0.772607000
C       -3.975972000     -1.629683000     -2.940459000
H       -3.814085000     -2.329927000     -2.126012000
H       -3.257475000     -1.887469000     -3.722244000
H       -3.740086000     -0.621454000     -2.597390000
C       -5.629376000     -3.120771000     -4.052032000
H       -4.897706000     -3.330113000     -4.835465000
H       -5.494619000     -3.886141000     -3.290669000
H       -6.612982000     -3.257117000     -4.492868000
C       -5.392776000     -0.728543000     -4.707028000
H       -4.546882000     -0.964190000     -5.356764000
H       -6.283135000     -0.802972000     -5.325244000
H       -5.272103000      0.308316000     -4.387037000
C       -8.747322000     -1.752751000     -4.114888000
H       -8.088047000     -1.812561000     -4.977886000
H       -8.858646000     -2.751412000     -3.703072000
H       -9.727387000     -1.457567000     -4.497217000
C       -8.185285000      0.635108000     -3.838016000
H       -7.480693000      0.644279000     -4.662581000
H       -9.165023000      0.871560000     -4.260056000
H       -7.938875000      1.460705000     -3.176493000
C       -9.396907000     -0.511566000     -2.052640000
H      -10.283494000     -0.124871000     -2.559093000
H       -9.700914000     -1.432928000     -1.563831000
H       -9.131683000      0.212169000     -1.279345000
C       -3.473892000      3.370201000      0.481746000
H       -3.758064000      3.070112000      1.482822000
H       -3.252822000      2.475781000     -0.097790000
H       -2.549888000      3.946726000      0.569729000
C       -3.953691000      4.539459000     -1.602580000
H       -2.929190000      4.900763000     -1.481650000
H       -3.915924000      3.655360000     -2.240596000
H       -4.494086000      5.324447000     -2.123188000
C       -4.667204000      5.542923000      0.565177000
H       -5.425825000      6.205595000      0.158719000
H       -4.888506000      5.385864000      1.618967000
H       -3.718763000      6.084179000      0.522575000
C       -6.649461000      3.805896000     -3.116758000
H       -5.801762000      4.430758000     -3.378945000
H       -6.336387000      2.772678000     -3.269410000
H       -7.425963000      4.014767000     -3.855417000
C       -7.295627000      5.630205000     -1.573249000
H       -7.976412000      6.001312000     -2.343245000
H       -7.694587000      5.956807000     -0.616627000
H       -6.345760000      6.133163000     -1.736614000
C       -8.641711000      3.568202000     -1.636815000
H       -9.189822000      3.917438000     -2.513659000
H       -8.712874000      2.481748000     -1.630831000
H       -9.180799000      3.938823000     -0.768508000
C       -6.129387000      2.874762000      2.410981000
H       -6.708525000      2.753030000      3.328428000
H       -5.629512000      1.926344000      2.222046000
H       -5.382905000      3.638873000      2.612365000
C       -7.771538000      4.558843000      1.621003000
H       -8.592471000      4.797137000      0.949949000
H       -8.204140000      4.474090000      2.620363000
H       -7.093847000      5.408665000      1.642751000
C       -8.147405000      2.124309000      1.258403000
H       -8.922610000      2.263779000      0.511906000
H       -7.709375000      1.136132000      1.115889000
H       -8.648965000      2.115842000      2.228966000
162
E(PBEh-3c) = -3492.21340570 au
Lowest Frequencies = i1348.01 10.87 17.37 cm-1
TS(bimetallic) (preoptimized guess) MS=0
C       -0.225846000     -0.997619000      3.476767000
P       -0.922435000     -1.224933000      1.724139000
C       -0.903024000     -3.056420000      1.218714000
Pt       0.000000000      0.000000000      0.000000000
P        1.086890000      1.202531000     -1.762908000
C        1.642704000      2.880367000     -1.049761000
C       -2.522719000      0.022604000      0.078438000
C       -2.612303000     -0.436188000      1.542091000
C        0.041396000      1.482095000     -3.326433000
C        2.612553000      0.144055000     -2.192933000
H       -2.223704000      1.047144000     -0.135100000
H       -2.473440000     -0.700327000     -0.726360000
C       -4.178940000      4.344378000      0.180519000
P       -5.645644000      3.135252000     -0.074379000
C       -6.700856000      3.913555000     -1.484219000
Pt      -5.373306000      0.802774000     -0.876183000
P       -6.063029000     -1.163465000     -2.185590000
C       -7.693282000     -0.655862000     -3.062806000
C       -4.817894000     -1.683249000     -3.535681000
C       -6.482761000     -2.660603000     -1.072639000
C       -6.718196000      3.077877000      1.511700000
H       -3.901829000      0.394649000     -0.292780000
C       -2.690576000      0.822172000      2.392973000
H       -3.614156000      1.326351000      2.128951000
H       -2.736983000      0.609787000      3.456409000
H       -1.873465000      1.515630000      2.208494000
C       -3.800377000     -1.307141000      1.922153000
H       -3.847697000     -2.251743000      1.395467000
H       -3.768326000     -1.532107000      2.987882000
H       -4.728954000     -0.769632000      1.727820000
C       -1.604582000     -3.180218000     -0.132963000
H       -1.098674000     -2.613679000     -0.916283000
H       -1.597927000     -4.228388000     -0.438871000
H       -2.642954000     -2.875333000     -0.094858000
C       -1.569021000     -3.989892000      2.229372000
H       -2.607918000     -3.734090000      2.429038000
H       -1.555638000     -5.008408000      1.835689000
H       -1.039160000     -4.017283000      3.179231000
C        0.541751000     -3.521840000      0.978326000
H        1.115697000     -3.671859000      1.884257000
H        0.504305000     -4.487144000      0.469189000
H        1.097928000     -2.842832000      0.331677000
C       -1.216715000     -1.420612000      4.564945000
H       -2.112526000     -0.804636000      4.598460000
H       -1.529405000     -2.458201000      4.471767000
H       -0.733352000     -1.321042000      5.539187000
C        1.041669000     -1.846654000      3.623950000
H        1.512932000     -1.584269000      4.572392000
H        0.838117000     -2.913322000      3.667607000
H        1.774638000     -1.657740000      2.838795000
C        0.209325000      0.458329000      3.690618000
H        0.871894000      0.812320000      2.899919000
H       -0.614121000      1.157435000      3.784325000
H        0.768568000      0.513193000      4.626484000
C        0.459052000      3.852637000     -1.021858000
H        0.152029000      4.191353000     -2.008560000
H       -0.407216000      3.432242000     -0.508038000
H        0.761973000      4.742106000     -0.465279000
C        2.797046000      3.538400000     -1.808938000
H        3.728960000      2.983015000     -1.731708000
H        2.582269000      3.690063000     -2.864453000
H        2.986966000      4.523651000     -1.377315000
C        2.048375000      2.687755000      0.420171000
H        1.200926000      2.381013000      1.037441000
H        2.852328000      1.975494000      0.573468000
H        2.396499000      3.645378000      0.814453000
C        0.615537000      2.525234000     -4.288891000
H        1.621310000      2.287639000     -4.627430000
H       -0.017147000      2.565805000     -5.178361000
H        0.629683000      3.528727000     -3.869719000
C       -1.368679000      1.914533000     -2.909030000
H       -1.971569000      2.063069000     -3.808148000
H       -1.865497000      1.147832000     -2.316101000
H       -1.394160000      2.844321000     -2.350655000
C       -0.129454000      0.162537000     -4.084760000
H        0.780664000     -0.170817000     -4.577412000
H       -0.496511000     -0.642848000     -3.446341000
H       -0.871654000      0.315349000     -4.871643000
C        2.186654000     -1.323300000     -2.351686000
H        3.075271000     -1.919639000     -2.569951000
H        1.749248000     -1.729302000     -1.437853000
H        1.484371000     -1.498549000     -3.158866000
C        3.349377000      0.582228000     -3.459812000
H        4.239575000     -0.038646000     -3.580978000
H        2.753931000      0.451308000     -4.360750000
H        3.685283000      1.615436000     -3.423033000
C        3.598701000      0.169257000     -1.019598000
H        3.138656000     -0.128989000     -0.074005000
H        4.392299000     -0.552069000     -1.222649000
H        4.080935000      1.132825000     -0.878300000
C       -5.179820000     -3.366677000     -0.714745000
H       -5.366065000     -4.082638000      0.088939000
H       -4.747479000     -3.924734000     -1.541559000
H       -4.445554000     -2.654672000     -0.356374000
C       -7.426278000     -3.707760000     -1.666937000
H       -7.084795000     -4.106210000     -2.619925000
H       -7.476107000     -4.549360000     -0.972377000
H       -8.445813000     -3.352443000     -1.789015000
C       -7.079723000     -2.149620000      0.245557000
H       -8.047646000     -1.671034000      0.136254000
H       -7.225088000     -2.999166000      0.916842000
H       -6.417938000     -1.447178000      0.749261000
C       -3.406639000     -1.692550000     -2.948557000
H       -3.280383000     -2.389263000     -2.126173000
H       -2.703951000     -1.990607000     -3.729800000
H       -3.118824000     -0.694262000     -2.621366000
C       -5.093677000     -3.049044000     -4.172462000
H       -4.367587000     -3.208376000     -4.972485000
H       -4.975587000     -3.876779000     -3.477486000
H       -6.079685000     -3.126134000     -4.620897000
C       -4.795863000     -0.625795000     -4.643536000
H       -3.924294000     -0.804133000     -5.277475000
H       -5.664204000     -0.677379000     -5.293949000
H       -4.707827000      0.389522000     -4.252363000
C       -8.186486000     -1.646065000     -4.122540000
H       -7.529792000     -1.690593000     -4.988311000
H       -8.341161000     -2.656298000     -3.759007000
H       -9.153178000     -1.292894000     -4.490376000
C       -7.547745000      0.694476000     -3.768504000
H       -6.970628000      0.649011000     -4.685613000
H       -8.542928000      1.050396000     -4.042780000
H       -7.101606000      1.458181000     -3.145887000
C       -8.789594000     -0.503974000     -1.999381000
H       -9.651302000     -0.009821000     -2.451829000
H       -9.145128000     -1.459482000     -1.622993000
H       -8.488670000      0.099228000     -1.140966000
C       -3.068569000      3.664616000      0.970532000
H       -3.361017000      3.385553000      1.976394000
H       -2.706597000      2.781957000      0.450188000
H       -2.228847000      4.356679000      1.062831000
C       -3.556431000      4.697601000     -1.174608000
H       -2.590555000      5.175576000     -0.995322000
H       -3.373304000      3.816634000     -1.790877000
H       -4.144129000      5.407203000     -1.747973000
C       -4.538266000      5.636484000      0.921222000
H       -5.345961000      6.203418000      0.470195000
H       -4.791850000      5.465321000      1.965483000
H       -3.658225000      6.283628000      0.917600000
C       -6.010797000      3.677834000     -2.843454000
H       -5.257554000      4.428744000     -3.055571000
H       -5.527728000      2.706220000     -2.942861000
H       -6.754631000      3.759409000     -3.638172000
C       -6.946503000      5.423202000     -1.371314000
H       -7.597810000      5.718957000     -2.197350000
H       -7.448195000      5.718986000     -0.454186000
H       -6.040869000      6.014896000     -1.469334000
C       -8.085444000      3.251926000     -1.505810000
H       -8.600961000      3.552757000     -2.419621000
H       -8.061811000      2.165424000     -1.501503000
H       -8.710435000      3.572289000     -0.676957000
C       -5.836416000      2.856971000      2.741833000
H       -6.482924000      2.759439000      3.616153000
H       -5.266675000      1.932468000      2.675567000
H       -5.153908000      3.677214000      2.949984000
C       -7.561521000      4.331959000      1.759342000
H       -8.349720000      4.470179000      1.024339000
H       -8.057960000      4.230191000      2.726798000
H       -6.973888000      5.244838000      1.802387000
C       -7.652481000      1.860430000      1.443182000
H       -8.349208000      1.887302000      0.611358000
H       -7.101169000      0.919203000      1.398110000
H       -8.252467000      1.833794000      2.355724000
162
E(PBEh-3c) = -3492.31950427 au
Lowest Frequencies = i11.70 i8.33 i6.35 cm-1
[5+][6+] (product successor complex) S=0
C        0.240584000     -2.254974000      2.914042000
P       -0.740642000     -1.682312000      1.404359000
C       -1.423895000     -3.134665000      0.400344000
Pt       0.000000000      0.000000000      0.000000000
P        0.614003000      1.805426000     -1.400199000
C        0.113929000      3.534983000     -0.795825000
C       -1.939424000      0.351761000      0.530361000
C       -2.103922000     -0.437449000      1.839328000
C       -0.015095000      1.515544000     -3.170170000
C        2.511300000      1.606736000     -1.336638000
H       -2.106217000      1.423081000      0.671969000
H       -2.594606000      0.002688000     -0.271393000
C       -6.898258000      5.859550000     -0.914588000
P       -8.601836000      5.024121000     -1.079649000
C       -9.520919000      5.716380000     -2.595834000
Pt      -8.354495000      2.714882000     -1.458514000
P       -8.142273000      0.405207000     -1.810523000
C       -9.667605000     -0.074624000     -2.843785000
C       -6.547140000      0.073476000     -2.796296000
C       -8.121702000     -0.576722000     -0.182997000
C       -9.627515000      5.301831000      0.499196000
H       -7.556314000      2.604163000     -0.198159000
C       -1.704009000      0.497875000      2.983314000
H       -2.449087000      1.294869000      3.041685000
H       -1.688960000      0.011725000      3.955812000
H       -0.740161000      0.975445000      2.818595000
C       -3.505233000     -0.959957000      2.129965000
H       -3.907315000     -1.600478000      1.350525000
H       -3.525659000     -1.522198000      3.064423000
H       -4.191897000     -0.117568000      2.247075000
C       -2.363819000     -2.629338000     -0.701926000
H       -1.854699000     -1.953511000     -1.389694000
H       -2.691251000     -3.492200000     -1.285771000
H       -3.262969000     -2.133568000     -0.344116000
C       -2.153700000     -4.163094000      1.264670000
H       -2.977376000     -3.731072000      1.832349000
H       -2.572424000     -4.942095000      0.623725000
H       -1.488628000     -4.663898000      1.965977000
C       -0.258575000     -3.806555000     -0.341544000
H        0.442451000     -4.316727000      0.309642000
H       -0.666939000     -4.561880000     -1.015952000
H        0.298526000     -3.093402000     -0.951329000
C       -0.686408000     -2.682611000      4.054154000
H       -1.307366000     -1.868564000      4.420319000
H       -1.341742000     -3.507547000      3.781520000
H       -0.080529000     -3.022450000      4.896874000
C        1.153879000     -3.427281000      2.549448000
H        1.796633000     -3.640183000      3.405922000
H        0.606808000     -4.342723000      2.336258000
H        1.809202000     -3.205777000      1.706131000
C        1.150123000     -1.109316000      3.374926000
H        1.824732000     -0.781334000      2.583468000
H        0.608958000     -0.242597000      3.740357000
H        1.766084000     -1.468178000      4.201886000
C       -1.346658000      3.828526000     -1.159494000
H       -1.504153000      3.972800000     -2.225837000
H       -2.032560000      3.056388000     -0.810966000
H       -1.635400000      4.760259000     -0.668223000
C        0.987880000      4.652216000     -1.371781000
H        2.023189000      4.586594000     -1.046742000
H        0.979296000      4.683726000     -2.459258000
H        0.610121000      5.614901000     -1.020184000
C        0.191120000      3.568685000      0.736239000
H       -0.472994000      2.837060000      1.194682000
H        1.188420000      3.401372000      1.128800000
H       -0.122344000      4.557130000      1.080068000
C        0.232393000      2.686486000     -4.122760000
H        1.284631000      2.948390000     -4.209883000
H       -0.110348000      2.409900000     -5.122283000
H       -0.314067000      3.583715000     -3.840333000
C       -1.518736000      1.211150000     -3.112205000
H       -1.870051000      1.011415000     -4.127617000
H       -1.722042000      0.321905000     -2.514885000
H       -2.121428000      2.025639000     -2.722194000
C        0.640106000      0.257034000     -3.750203000
H        1.703338000      0.371071000     -3.944618000
H        0.492418000     -0.615285000     -3.111456000
H        0.168760000      0.033323000     -4.709460000
C        2.811075000      0.096744000     -1.297392000
H        3.894645000     -0.045041000     -1.274866000
H        2.456951000     -0.386099000     -0.371592000
H        2.437783000     -0.466150000     -2.146483000
C        3.267852000      2.246133000     -2.500610000
H        4.340790000      2.111724000     -2.345373000
H        3.031958000      1.794147000     -3.461437000
H        3.089825000      3.316880000     -2.580464000
C        3.064578000      2.168625000     -0.021666000
H        2.558851000      1.759004000      0.853734000
H        4.117052000      1.887509000      0.056864000
H        3.028760000      3.253457000      0.036363000
C       -6.756250000     -0.436177000      0.496534000
H       -6.820096000     -0.888369000      1.488617000
H       -5.959008000     -0.952050000     -0.033935000
H       -6.464533000      0.606178000      0.637750000
C       -8.420107000     -2.066561000     -0.369789000
H       -7.733354000     -2.557984000     -1.055391000
H       -8.328135000     -2.572111000      0.594194000
H       -9.432189000     -2.253350000     -0.721426000
C       -9.143886000      0.023925000      0.792265000
H      -10.169124000     -0.025769000      0.442804000
H       -9.099530000     -0.538516000      1.727520000
H       -8.921748000      1.064066000      1.029351000
C       -5.388542000      0.870194000     -2.175362000
H       -5.158028000      0.590127000     -1.152139000
H       -4.490504000      0.686290000     -2.771144000
H       -5.578440000      1.943804000     -2.194746000
C       -6.153386000     -1.403789000     -2.874747000
H       -5.279448000     -1.503243000     -3.522585000
H       -5.879234000     -1.819873000     -1.906722000
H       -6.935010000     -2.031582000     -3.296788000
C       -6.702983000      0.618819000     -4.220284000
H       -5.740652000      0.536189000     -4.730565000
H       -7.420725000      0.067649000     -4.822646000
H       -6.975963000      1.675399000     -4.231879000
C       -9.536066000     -1.393324000     -3.605323000
H       -8.772456000     -1.364596000     -4.379668000
H       -9.325882000     -2.238242000     -2.952658000
H      -10.482116000     -1.608047000     -4.107341000
C       -9.940064000      1.068300000     -3.835772000
H       -9.119138000      1.294089000     -4.509832000
H      -10.795388000      0.800064000     -4.460635000
H      -10.237279000      1.990901000     -3.323092000
C      -10.911003000     -0.144640000     -1.949110000
H      -11.788152000     -0.248254000     -2.591066000
H      -10.915260000     -1.000647000     -1.279344000
H      -11.053187000      0.762042000     -1.359565000
C       -5.983461000      4.992866000     -0.035782000
H       -6.370192000      4.795700000      0.959143000
H       -5.763574000      4.035878000     -0.509858000
H       -5.033822000      5.518708000      0.090763000
C       -6.211016000      5.917938000     -2.282875000
H       -5.182010000      6.253889000     -2.135083000
H       -6.163080000      4.939422000     -2.763296000
H       -6.671084000      6.624614000     -2.969321000
C       -6.953082000      7.275974000     -0.336013000
H       -7.580965000      7.950708000     -0.913298000
H       -7.295444000      7.299726000      0.696012000
H       -5.945059000      7.696575000     -0.341290000
C       -8.934024000      5.089895000     -3.870856000
H       -7.882596000      5.301716000     -4.029407000
H       -9.066486000      4.004898000     -3.911892000
H       -9.474181000      5.490262000     -4.731941000
C       -9.460661000      7.239841000     -2.718471000
H      -10.082040000      7.553413000     -3.560426000
H       -9.837531000      7.753533000     -1.836882000
H       -8.456975000      7.608325000     -2.919946000
C      -10.990841000      5.284260000     -2.553991000
H      -11.456407000      5.556061000     -3.503291000
H      -11.109936000      4.204934000     -2.439809000
H      -11.565805000      5.775232000     -1.772871000
C       -8.757092000      5.028082000      1.730531000
H       -9.395833000      5.056961000      2.615462000
H       -8.300520000      4.037308000      1.702274000
H       -7.976641000      5.769303000      1.885119000
C      -10.220190000      6.709107000      0.614757000
H      -10.964895000      6.916810000     -0.150735000
H      -10.729725000      6.797551000      1.576523000
H       -9.469832000      7.495368000      0.577041000
C      -10.766094000      4.272422000      0.553188000
H      -11.479263000      4.361303000     -0.258935000
H      -10.393463000      3.247660000      0.564819000
H      -11.324826000      4.423795000      1.479638000
135
E(PBEh-3c) = -2910.72098244 au
Lowest Frequencies = i9.18 i7.52 i7.11  cm-1
[4+][Pt(PtBu3)(THF)+] (reactant precursor complex) MS=0   
C       -0.745583000     -2.293484000      2.469199000
P       -1.381921000     -1.749585000      0.759657000
C       -1.270938000     -3.185589000     -0.480261000
Pt       0.000000000      0.000000000      0.000000000
P        1.460382000      1.691878000     -0.736858000
C        0.925488000      3.350315000      0.019228000
C       -3.497297000     -0.271049000     -0.335670000
C       -3.178296000     -1.139724000      0.890349000
C        1.386055000      1.771166000     -2.633333000
C        3.210884000      1.232709000     -0.155162000
H       -2.822855000      0.583316000     -0.421082000
H       -3.469384000     -0.811912000     -1.276721000
C       -7.500247000      3.200259000      2.044512000
P       -8.838977000      2.350948000      0.998998000
C      -10.004151000      3.639268000      0.230750000
Pt      -7.835274000      1.218810000     -0.681913000
C       -9.805598000      1.095234000      2.043296000
H       -4.508974000      0.132521000     -0.226684000
C       -3.322153000     -0.220943000      2.106233000
H       -4.317960000      0.227455000      2.083117000
H       -3.241994000     -0.747222000      3.053631000
H       -2.602329000      0.599467000      2.100213000
C       -4.215317000     -2.257816000      1.001936000
H       -4.267282000     -2.872522000      0.105604000
H       -4.039650000     -2.919988000      1.847141000
H       -5.204888000     -1.814711000      1.147126000
C       -2.081570000     -2.858079000     -1.739808000
H       -1.808390000     -1.894183000     -2.173468000
H       -1.864665000     -3.617080000     -2.494384000
H       -3.157838000     -2.878427000     -1.579203000
C       -1.750606000     -4.528190000      0.074968000
H       -2.779671000     -4.496692000      0.427688000
H       -1.704353000     -5.278705000     -0.716912000
H       -1.129486000     -4.895847000      0.888827000
C        0.186340000     -3.314608000     -0.948575000
H        0.898961000     -3.504241000     -0.153024000
H        0.256455000     -4.155912000     -1.641844000
H        0.520759000     -2.429322000     -1.495231000
C       -1.727082000     -3.161717000      3.259127000
H       -2.631442000     -2.627080000      3.544880000
H       -2.021436000     -4.064439000      2.727744000
H       -1.248674000     -3.479354000      4.187896000
C        0.570291000     -3.062582000      2.304364000
H        0.984068000     -3.249084000      3.297462000
H        0.455325000     -4.033887000      1.829225000
H        1.321875000     -2.492365000      1.755425000
C       -0.395465000     -1.046230000      3.296656000
H        0.376330000     -0.435420000      2.821858000
H       -1.238148000     -0.400753000      3.521589000
H        0.014643000     -1.373819000      4.254496000
C       -0.328092000      3.876504000     -0.687255000
H       -0.144907000      4.210715000     -1.705849000
H       -1.139530000      3.145987000     -0.698407000
H       -0.687265000      4.746281000     -0.133168000
C        2.005906000      4.431887000     -0.033496000
H        2.872117000      4.190459000      0.577425000
H        2.352820000      4.636336000     -1.044249000
H        1.595004000      5.365159000      0.357890000
C        0.510724000      3.112852000      1.479985000
H       -0.349381000      2.442457000      1.557529000
H        1.300883000      2.717781000      2.109428000
H        0.207265000      4.067931000      1.915341000
C        1.990031000      3.045106000     -3.227599000
H        3.025054000      3.200873000     -2.931101000
H        1.977249000      2.969466000     -4.317091000
H        1.427933000      3.940033000     -2.969120000
C       -0.081120000      1.650388000     -3.073638000
H       -0.121632000      1.691336000     -4.164615000
H       -0.520861000      0.694601000     -2.775842000
H       -0.720537000      2.444039000     -2.701535000
C        2.105791000      0.559906000     -3.236253000
H        3.184933000      0.591178000     -3.108666000
H        1.735843000     -0.387750000     -2.840740000
H        1.919537000      0.549756000     -4.312229000
C        3.421865000     -0.276145000     -0.358305000
H        4.421889000     -0.533301000     -0.002115000
H        2.719888000     -0.873927000      0.229241000
H        3.361950000     -0.605543000     -1.390147000
C        4.326863000      1.999353000     -0.868125000
H        5.285612000      1.721966000     -0.424985000
H        4.394641000      1.762280000     -1.927927000
H        4.231803000      3.078657000     -0.770617000
C        3.338794000      1.465088000      1.354390000
H        2.561431000      0.950926000      1.922804000
H        4.294555000      1.052992000      1.683754000
H        3.338753000      2.514491000      1.639342000
C       -6.316142000      2.238883000      2.224245000
H       -6.574940000      1.304395000      2.710847000
H       -5.830202000      2.008580000      1.272890000
H       -5.567565000      2.729200000      2.851239000
C       -6.938115000      4.421444000      1.307394000
H       -6.087502000      4.798123000      1.878976000
H       -6.567318000      4.177409000      0.310444000
H       -7.645197000      5.242300000      1.223587000
C       -7.999226000      3.648729000      3.420391000
H       -8.862563000      4.308228000      3.366182000
H       -8.254322000      2.816863000      4.073293000
H       -7.203943000      4.206450000      3.919596000
C       -9.295914000      4.302355000     -0.961114000
H       -8.373417000      4.812102000     -0.705385000
H       -9.082224000      3.587193000     -1.759064000
H       -9.967063000      5.051437000     -1.386581000
C      -10.454242000      4.718029000      1.218948000
H      -11.156676000      5.383436000      0.712750000
H      -10.972723000      4.315502000      2.086935000
H       -9.636392000      5.342214000      1.571301000
C      -11.247351000      2.952991000     -0.345799000
H      -11.824971000      3.700265000     -0.893268000
H      -11.002961000      2.163044000     -1.058549000
H      -11.909732000      2.544015000      0.412992000
C       -8.843681000      0.260446000      2.895677000
H       -9.414235000     -0.544950000      3.362022000
H       -8.060775000     -0.210688000      2.298545000
H       -8.379505000      0.822320000      3.702791000
C      -10.844302000      1.740111000      2.964589000
H      -11.650130000      2.226277000      2.419671000
H      -11.306051000      0.961827000      3.575747000
H      -10.411349000      2.465770000      3.649120000
C      -10.503996000      0.101220000      1.102459000
H      -11.202159000      0.556759000      0.408848000
H       -9.790552000     -0.492274000      0.524844000
H      -11.074764000     -0.605491000      1.708973000
C       -6.619887000      0.724944000     -3.581070000
H       -5.716637000      1.334003000     -3.513465000
O       -6.872206000      0.154155000     -2.273113000
C       -6.445129000     -0.469032000     -4.505271000
H       -7.457164000      1.365635000     -3.859413000
C       -6.760188000     -1.283985000     -2.307587000
C       -5.957331000     -1.563821000     -3.560505000
H       -7.395422000     -0.751547000     -4.960260000
H       -5.744692000     -0.258327000     -5.311347000
H       -6.276485000     -1.609762000     -1.386100000
H       -7.759493000     -1.724319000     -2.358750000
H       -6.136011000     -2.566227000     -3.946048000
H       -4.886830000     -1.464887000     -3.366291000
135
E(PBEh-3c) = -2910.67207757 au
Lowest Frequencies = i1345.65 14.52 16.76 cm-1
TS(birad) MS=0
C       -0.214037000     -2.764099000      2.294457000
P       -0.970141000     -1.953746000      0.754992000
C       -1.176379000     -3.198694000     -0.663139000
Pt       0.000000000      0.000000000      0.000000000
P        0.993866000      2.040866000     -0.722550000
C        1.057504000      3.263360000      0.735087000
C       -2.605188000     -0.004285000      0.108774000
C       -2.633137000     -1.111734000      1.154497000
C        0.073204000      2.825653000     -2.189522000
C        2.763290000      1.565839000     -1.250542000
H       -2.348418000      1.005234000      0.422647000
H       -2.522638000     -0.234859000     -0.944236000
C       -5.376529000      3.727867000      0.896383000
P       -6.417402000      2.276299000      0.254427000
C       -7.741937000      2.918099000     -0.963527000
Pt      -5.230364000      0.920853000     -1.102177000
C       -7.259463000      1.356452000      1.688695000
H       -4.053308000      0.470400000     -0.062303000
C       -2.579289000     -0.420599000      2.519355000
H       -3.444283000      0.237457000      2.605796000
H       -2.633938000     -1.118550000      3.350480000
H       -1.694638000      0.202859000      2.641526000
C       -3.873804000     -1.998802000      1.107395000
H       -4.079041000     -2.411111000      0.123533000
H       -3.783345000     -2.829096000      1.806833000
H       -4.751642000     -1.422071000      1.403845000
C       -2.022965000     -2.586573000     -1.784468000
H       -1.566209000     -1.684508000     -2.194340000
H       -2.077471000     -3.311625000     -2.599268000
H       -3.045352000     -2.361641000     -1.493790000
C       -1.801814000     -4.524157000     -0.227873000
H       -2.781613000     -4.404912000      0.232012000
H       -1.933301000     -5.162361000     -1.104254000
H       -1.169151000     -5.076756000      0.462794000
C        0.204112000     -3.453917000     -1.287412000
H        0.906144000     -3.950064000     -0.626342000
H        0.078496000     -4.105219000     -2.155355000
H        0.665512000     -2.530473000     -1.640674000
C       -1.222901000     -3.619187000      3.063770000
H       -2.055361000     -3.041085000      3.460447000
H       -1.630989000     -4.432892000      2.468102000
H       -0.719816000     -4.073285000      3.919944000
C        0.971781000     -3.640582000      1.876065000
H        1.475348000     -3.986338000      2.780794000
H        0.677984000     -4.532396000      1.328026000
H        1.712055000     -3.094439000      1.289970000
C        0.354539000     -1.674837000      3.212918000
H        1.060035000     -1.023294000      2.695029000
H       -0.402293000     -1.052967000      3.680140000
H        0.901605000     -2.160710000      4.023161000
C       -0.322952000      3.892389000      0.946058000
H       -0.617722000      4.573748000      0.151869000
H       -1.102344000      3.138769000      1.070924000
H       -0.297744000      4.476813000      1.868431000
C        2.085034000      4.384375000      0.572299000
H        3.108265000      4.017592000      0.553607000
H        1.927006000      4.987005000     -0.319580000
H        2.009469000      5.055569000      1.430193000
C        1.359352000      2.484763000      2.024424000
H        0.587225000      1.744383000      2.242196000
H        2.318371000      1.977868000      2.024115000
H        1.375868000      3.187501000      2.860493000
C        0.485666000      4.267818000     -2.492193000
H        1.552581000      4.377767000     -2.669355000
H       -0.023812000      4.598260000     -3.400157000
H        0.204737000      4.964987000     -1.705506000
C       -1.437089000      2.782588000     -1.922754000
H       -1.953583000      3.241830000     -2.769667000
H       -1.797624000      1.757485000     -1.843607000
H       -1.749186000      3.321454000     -1.033367000
C        0.297506000      1.975675000     -3.444207000
H        1.311373000      2.038726000     -3.830476000
H        0.053924000      0.924154000     -3.279788000
H       -0.360113000      2.343289000     -4.235378000
C        2.715277000      0.259570000     -2.058716000
H        3.734852000     -0.001852000     -2.350978000
H        2.340195000     -0.580716000     -1.467219000
H        2.131128000      0.310007000     -2.971819000
C        3.485568000      2.638422000     -2.067637000
H        4.508991000      2.307749000     -2.257025000
H        3.030605000      2.812691000     -3.040555000
H        3.550423000      3.592836000     -1.549790000
C        3.607113000      1.249686000     -0.010011000
H        3.139957000      0.505742000      0.638630000
H        4.556305000      0.824634000     -0.342182000
H        3.851594000      2.125109000      0.586909000
C       -4.061771000      3.185803000      1.469693000
H       -4.187555000      2.455035000      2.262542000
H       -3.450186000      2.743005000      0.684656000
H       -3.495485000      4.021154000      1.887427000
C       -4.972149000      4.643989000     -0.264405000
H       -4.254739000      5.375903000      0.112385000
H       -4.481530000      4.096656000     -1.071073000
H       -5.801613000      5.210195000     -0.680200000
C       -6.086016000      4.563568000      1.964720000
H       -7.028229000      4.987701000      1.625801000
H       -6.276460000      4.011483000      2.882672000
H       -5.443854000      5.404323000      2.236411000
C       -7.086209000      3.195696000     -2.327743000
H       -6.236463000      3.869451000     -2.297044000
H       -6.773984000      2.276689000     -2.838564000
H       -7.833133000      3.650083000     -2.983199000
C       -8.449516000      4.187096000     -0.482548000
H       -9.259995000      4.420540000     -1.176258000
H       -8.896305000      4.078593000      0.502595000
H       -7.798072000      5.057536000     -0.463181000
C       -8.802667000      1.841754000     -1.226415000
H       -9.432545000      2.181297000     -2.050950000
H       -8.373222000      0.885321000     -1.529837000
H       -9.466318000      1.667162000     -0.383484000
C       -6.265417000      1.128022000      2.829268000
H       -6.743810000      0.497133000      3.580657000
H       -5.373089000      0.600363000      2.494979000
H       -5.961720000      2.042059000      3.334234000
C       -8.478219000      2.091981000      2.256296000
H       -9.294460000      2.180962000      1.544235000
H       -8.861769000      1.515790000      3.100604000
H       -8.246707000      3.085825000      2.633211000
C       -7.693650000     -0.036334000      1.210269000
H       -8.458825000     -0.017677000      0.441614000
H       -6.855327000     -0.625432000      0.836956000
H       -8.116107000     -0.575287000      2.060818000
C       -3.715673000      0.319238000     -3.862045000
H       -2.661181000      0.121936000     -3.652105000
O       -4.503042000     -0.243162000     -2.784147000
C       -4.189798000     -0.395231000     -5.114074000
H       -3.868126000      1.398380000     -3.890179000
C       -5.278021000     -1.372879000     -3.254917000
C       -4.640985000     -1.749057000     -4.576418000
H       -5.026374000      0.135803000     -5.571209000
H       -3.402418000     -0.474134000     -5.861731000
H       -5.234932000     -2.156001000     -2.498259000
H       -6.319656000     -1.066129000     -3.382308000
H       -5.344230000     -2.254254000     -5.236445000
H       -3.790287000     -2.416739000     -4.426595000
135
E(PBEh-3c) = -2910.73780885 au
Lowest Frequencies = i10.40 i7.15 i4.32 cm-1
[5+][Pt(PtBu3)(THF)H+] (product successor complex) S=0
C       -0.152580000     -3.145179000      1.958693000
P       -0.755669000     -2.133854000      0.478077000
C       -0.822565000     -3.164333000     -1.108958000
Pt       0.000000000      0.000000000      0.000000000
P        0.583562000      2.230587000     -0.519393000
C       -0.291288000      3.560941000      0.516845000
C       -2.038407000     -0.029305000     -0.039242000
C       -2.403618000     -1.252959000      0.815357000
C        0.347521000      2.578028000     -2.372798000
C        2.438325000      2.173679000     -0.082097000
H       -2.445630000      0.896710000      0.376524000
H       -2.366513000     -0.113644000     -1.078137000
C       -6.314408000      3.444696000      0.951319000
P       -7.994886000      2.670667000      0.510207000
C       -9.037541000      3.883848000     -0.524853000
Pt      -7.640909000      1.007695000     -0.946404000
C       -8.924569000      2.130317000      2.069071000
H       -7.160912000      0.182893000      0.212480000
C       -2.525593000     -0.766439000      2.261197000
H       -3.376317000     -0.081575000      2.317201000
H       -2.715069000     -1.564483000      2.976021000
H       -1.652405000     -0.206795000      2.592471000
C       -3.706408000     -1.951295000      0.443121000
H       -3.723855000     -2.336707000     -0.572377000
H       -3.911470000     -2.784055000      1.116627000
H       -4.536162000     -1.244588000      0.540420000
C       -1.515382000     -2.385153000     -2.234454000
H       -1.020433000     -1.438740000     -2.452599000
H       -1.458623000     -2.989449000     -3.142447000
H       -2.571161000     -2.191383000     -2.059100000
C       -1.535250000     -4.504151000     -0.920765000
H       -2.556218000     -4.388765000     -0.557039000
H       -1.588836000     -5.022144000     -1.880769000
H       -1.010313000     -5.169874000     -0.238525000
C        0.617026000     -3.389869000     -1.596148000
H        1.215388000     -4.007257000     -0.935495000
H        0.583070000     -3.902221000     -2.560016000
H        1.143628000     -2.446376000     -1.747922000
C       -1.266657000     -4.033916000      2.515760000
H       -2.122068000     -3.465479000      2.875581000
H       -1.628533000     -4.760554000      1.791518000
H       -0.879960000     -4.596289000      3.368273000
C        1.040674000     -4.021843000      1.569385000
H        1.433115000     -4.486552000      2.475809000
H        0.778126000     -4.833588000      0.894981000
H        1.855567000     -3.447211000      1.128097000
C        0.346901000     -2.183792000      3.043807000
H        1.134585000     -1.525986000      2.674961000
H       -0.435018000     -1.569455000      3.477808000
H        0.770957000     -2.773806000      3.858826000
C       -1.685018000      3.857181000     -0.048313000
H       -1.664156000      4.358069000     -1.013001000
H       -2.301901000      2.962752000     -0.135687000
H       -2.191333000      4.531827000      0.646745000
C        0.483140000      4.879976000      0.588927000
H        1.441761000      4.786233000      1.093385000
H        0.663284000      5.319620000     -0.389682000
H       -0.101019000      5.603248000      1.162400000
C       -0.514464000      3.016645000      1.934721000
H       -1.139689000      2.123910000      1.931982000
H        0.401585000      2.774858000      2.462810000
H       -1.029309000      3.778931000      2.524384000
C        0.563612000      4.040609000     -2.767940000
H        1.548902000      4.416087000     -2.498968000
H        0.475330000      4.128643000     -3.853012000
H       -0.178442000      4.712009000     -2.340508000
C       -1.067400000      2.141251000     -2.779262000
H       -1.208510000      2.375300000     -3.836737000
H       -1.196284000      1.065120000     -2.664841000
H       -1.864269000      2.635642000     -2.232260000
C        1.297324000      1.700858000     -3.195719000
H        2.343747000      1.977276000     -3.094986000
H        1.190542000      0.640645000     -2.960202000
H        1.045722000      1.818667000     -4.251913000
C        2.953570000      0.784905000     -0.499138000
H        4.023708000      0.723255000     -0.284088000
H        2.513014000     -0.032827000      0.095547000
H        2.829823000      0.550182000     -1.551166000
C        3.292601000      3.255695000     -0.742369000
H        4.321324000      3.162326000     -0.387107000
H        3.328171000      3.171247000     -1.826102000
H        2.961206000      4.261772000     -0.493553000
C        2.640365000      2.247963000      1.436077000
H        2.056965000      1.500398000      1.975831000
H        3.691959000      2.046209000      1.650131000
H        2.420266000      3.225383000      1.857233000
C       -5.322595000      2.344365000      1.362369000
H       -5.625293000      1.785717000      2.242420000
H       -5.142072000      1.634228000      0.554569000
H       -4.367711000      2.819958000      1.601481000
C       -5.708277000      4.111566000     -0.289838000
H       -4.699691000      4.448951000     -0.040967000
H       -5.613867000      3.417357000     -1.126216000
H       -6.252386000      4.991077000     -0.625245000
C       -6.400236000      4.477724000      2.077968000
H       -7.095846000      5.286361000      1.867823000
H       -6.672732000      4.037663000      3.035269000
H       -5.416065000      4.931781000      2.210384000
C       -8.525621000      3.834668000     -1.976327000
H       -7.469580000      4.050526000     -2.101524000
H       -8.751054000      2.877984000     -2.467240000
H       -9.070525000      4.577935000     -2.563388000
C       -8.994686000      5.324176000     -0.012737000
H       -9.645412000      5.938683000     -0.638330000
H       -9.355926000      5.419394000      1.009325000
H       -8.002489000      5.765144000     -0.062643000
C      -10.500826000      3.431831000     -0.589137000
H      -11.020146000      4.072633000     -1.304593000
H      -10.614090000      2.406434000     -0.943062000
H      -11.032023000      3.530050000      0.354207000
C       -7.977868000      1.415242000      3.036863000
H       -8.573932000      1.013426000      3.858072000
H       -7.465081000      0.568944000      2.576399000
H       -7.237042000      2.074665000      3.483523000
C       -9.572568000      3.312434000      2.797362000
H      -10.356949000      3.788684000      2.214475000
H      -10.045770000      2.943877000      3.709528000
H       -8.859420000      4.077365000      3.095913000
C      -10.009390000      1.112919000      1.688441000
H      -10.766060000      1.508152000      1.019172000
H       -9.592906000      0.214095000      1.234290000
H      -10.524507000      0.805781000      2.601155000
C       -6.050867000     -0.620174000     -3.116526000
H       -5.359751000     -0.896260000     -2.314974000
O       -7.354334000     -0.379328000     -2.541538000
C       -6.267390000     -1.755294000     -4.098044000
H       -5.703356000      0.303509000     -3.578858000
C       -8.260706000     -1.476007000     -2.838360000
C       -7.378161000     -2.558691000     -3.428845000
H       -6.592325000     -1.375152000     -5.067861000
H       -5.359113000     -2.334754000     -4.256948000
H       -8.764651000     -1.772584000     -1.919465000
H       -9.004373000     -1.114272000     -3.550082000
H       -7.925016000     -3.191053000     -4.126109000
H       -6.974346000     -3.201103000     -2.644491000
129
E(PBEh-3c) = -2523.10974814 au
Lowest Frequencies = 10.85 16.91 21.61 cm-1
[4+][OMes*] (reactant precursor complex) MS=0
C        0.573928000     -1.141584000      3.209963000
P       -0.744540000     -1.261281000      1.846275000
C       -0.963898000     -3.066724000      1.293949000
Pt       0.000000000      0.000000000      0.000000000
P        0.763346000      1.239476000     -1.855385000
C        1.141614000      3.021087000     -1.314271000
C       -3.276031000     -0.222067000      1.249502000
C       -2.397542000     -0.552910000      2.462967000
C       -0.605720000      1.229299000     -3.174402000
C        2.335359000      0.413643000     -2.530591000
H       -2.800474000      0.491833000      0.574330000
H       -3.576372000     -1.084038000      0.663789000
H       -4.196251000      0.251594000      1.596847000
C       -2.159280000      0.781960000      3.176644000
H       -3.131682000      1.225980000      3.399143000
H       -1.633857000      0.687255000      4.124415000
H       -1.624399000      1.497563000      2.549339000
C       -3.167585000     -1.484572000      3.401281000
H       -3.485842000     -2.402386000      2.911788000
H       -2.607044000     -1.756768000      4.293512000
H       -4.075493000     -0.976089000      3.732716000
C       -2.230872000     -3.203381000      0.443281000
H       -2.263528000     -2.491067000     -0.382951000
H       -2.240589000     -4.202365000      0.001962000
H       -3.149174000     -3.107413000      1.016894000
C       -1.038832000     -4.067890000      2.447377000
H       -1.845327000     -3.853575000      3.146058000
H       -1.225435000     -5.064255000      2.040400000
H       -0.112489000     -4.128868000      3.014069000
C        0.200703000     -3.442066000      0.365083000
H        1.182553000     -3.364608000      0.820989000
H        0.076605000     -4.481533000      0.052148000
H        0.200169000     -2.839238000     -0.545891000
C        0.075735000     -1.566036000      4.592537000
H       -0.711930000     -0.920943000      4.975874000
H       -0.290459000     -2.590584000      4.610412000
H        0.904260000     -1.507583000      5.301799000
C        1.794035000     -1.995736000      2.847891000
H        2.583206000     -1.790822000      3.574506000
H        1.603320000     -3.065733000      2.886343000
H        2.198478000     -1.749553000      1.864604000
C        1.084133000      0.305874000      3.270248000
H        1.598578000      0.593997000      2.350410000
H        0.314246000      1.044433000      3.467131000
H        1.816522000      0.386443000      4.077103000
C       -0.162935000      3.788610000     -1.071817000
H       -0.709349000      4.008826000     -1.986022000
H       -0.833408000      3.274644000     -0.380982000
H        0.086184000      4.749073000     -0.616022000
C        1.985684000      3.808291000     -2.318926000
H        2.993377000      3.413629000     -2.432098000
H        1.530344000      3.853711000     -3.306031000
H        2.091502000      4.836764000     -1.966171000
C        1.860559000      2.984965000      0.043195000
H        1.240640000      2.532694000      0.820361000
H        2.813029000      2.465479000      0.029827000
H        2.062529000      4.011664000      0.357665000
C       -0.440060000      2.278682000     -4.273198000
H        0.495169000      2.186682000     -4.821609000
H       -1.250354000      2.153965000     -4.994890000
H       -0.513367000      3.296402000     -3.895805000
C       -1.953767000      1.449310000     -2.474230000
H       -2.746262000      1.431040000     -3.224979000
H       -2.181762000      0.654619000     -1.760928000
H       -2.037589000      2.395880000     -1.953355000
C       -0.699082000     -0.156387000     -3.822693000
H        0.146269000     -0.402189000     -4.461196000
H       -0.823090000     -0.950080000     -3.083625000
H       -1.589518000     -0.174325000     -4.455397000
C        2.148460000     -1.110264000     -2.485485000
H        3.039390000     -1.584347000     -2.904192000
H        2.052352000     -1.475528000     -1.460693000
H        1.298423000     -1.475021000     -3.053101000
C        2.696926000      0.841574000     -3.953723000
H        3.634434000      0.360571000     -4.241126000
H        1.951843000      0.543282000     -4.687773000
H        2.846212000      1.915329000     -4.045999000
C        3.528033000      0.709721000     -1.615171000
H        3.333470000      0.440006000     -0.575780000
H        4.373774000      0.103513000     -1.946838000
H        3.854864000      1.746231000     -1.649555000
C       -5.277531000      3.422878000     -3.527352000
C       -5.363252000      2.877261000     -2.267068000
C       -5.394319000      1.419906000     -2.141921000
C       -5.434400000      3.757376000     -1.022416000
H       -5.236139000      4.495409000     -3.630413000
C       -5.258757000      2.647191000     -4.693467000
C       -5.443736000      0.606532000     -3.360585000
O       -5.368565000      0.882837000     -1.022515000
C       -5.362591000      1.247681000     -4.568085000
C       -5.167052000      3.261342000     -6.082211000
C       -5.594827000     -0.909320000     -3.270146000
H       -5.389450000      0.662255000     -5.476184000
C       -3.954027000      2.674006000     -6.818554000
C       -5.006672000      4.781038000     -6.044494000
C       -6.448632000      2.928875000     -6.861161000
H       -3.026307000      2.901867000     -6.290345000
H       -3.877084000      3.100850000     -7.819795000
H       -4.018018000      1.591727000     -6.934079000
H       -5.864498000      5.278042000     -5.589122000
H       -4.107975000      5.086733000     -5.505601000
H       -4.919093000      5.164949000     -7.061187000
C       -5.482365000      5.245880000     -1.381956000
C       -4.193810000      3.553136000     -0.139283000
C       -6.710574000      3.444383000     -0.223176000
H       -4.592671000      5.577293000     -1.920733000
H       -5.534011000      5.833715000     -0.464916000
H       -6.359675000      5.503292000     -1.977806000
H       -4.078715000      2.522310000      0.184225000
H       -3.288511000      3.855644000     -0.670501000
H       -4.267247000      4.179659000      0.752290000
C       -4.389116000     -1.541010000     -2.557063000
C       -5.683958000     -1.553360000     -4.657428000
C       -6.890928000     -1.260974000     -2.521864000
H       -3.460108000     -1.320477000     -3.086891000
H       -4.503332000     -2.626888000     -2.534266000
H       -4.292127000     -1.192395000     -1.532162000
H       -6.539520000     -1.188901000     -5.228184000
H       -4.782023000     -1.399931000     -5.254005000
H       -5.811776000     -2.630392000     -4.545343000
H       -6.710317000      2.438910000      0.187453000
H       -6.802758000      4.146709000      0.607238000
H       -7.598602000      3.558363000     -0.846839000
H       -7.756677000     -0.814182000     -3.012724000
H       -7.036164000     -2.342979000     -2.523968000
H       -6.875690000     -0.928225000     -1.487969000
H       -7.329201000      3.333995000     -6.361712000
H       -6.402820000      3.360888000     -7.862142000
H       -6.597599000      1.855043000     -6.976024000
129
E(PBEh-3c) = -2523.05096880 au
Lowest Frequencies = i2431.79 11.64 15.07 cm-1
TS(birad) MS=0
C       -0.087340000     -1.019093000      3.499327000
P       -0.831509000     -1.235508000      1.772308000
C       -0.844101000     -3.064363000      1.251362000
Pt       0.000000000      0.000000000      0.000000000
P        0.827946000      1.171444000     -1.898281000
C        1.395957000      2.897591000     -1.315983000
C       -2.597634000     -0.038192000      0.210313000
C       -2.581038000     -0.496470000      1.664748000
C       -0.444395000      1.357188000     -3.306960000
C        2.328462000      0.188059000     -2.545858000
H       -2.247135000      0.977304000      0.004248000
H       -2.500702000     -0.764707000     -0.591428000
H       -3.902349000      0.293974000     -0.092700000
C       -2.733872000      0.773021000      2.507738000
H       -3.707215000      1.210300000      2.279249000
H       -2.720036000      0.581547000      3.577431000
H       -1.979349000      1.524919000      2.278209000
C       -3.733056000     -1.432499000      2.030498000
H       -3.777543000     -2.333035000      1.425641000
H       -3.669059000     -1.734734000      3.075776000
H       -4.684228000     -0.914348000      1.900995000
C       -1.625531000     -3.217964000     -0.059674000
H       -1.185784000     -2.633755000     -0.869072000
H       -1.581475000     -4.266057000     -0.363223000
H       -2.677649000     -2.961239000      0.015985000
C       -1.424783000     -4.007252000      2.305775000
H       -2.443501000     -3.755230000      2.592335000
H       -1.443213000     -5.023145000      1.904838000
H       -0.817822000     -4.039015000      3.208889000
C        0.591953000     -3.506315000      0.929346000
H        1.232089000     -3.583302000      1.800777000
H        0.551814000     -4.500207000      0.478254000
H        1.075537000     -2.845706000      0.209388000
C       -1.045949000     -1.453958000      4.610368000
H       -1.960699000     -0.866643000      4.635287000
H       -1.326628000     -2.502104000      4.537035000
H       -0.556189000     -1.318900000      5.577373000
C        1.206692000     -1.827900000      3.621370000
H        1.695971000     -1.548698000      4.556508000
H        1.034687000     -2.900845000      3.668596000
H        1.910847000     -1.620482000      2.814425000
C        0.299182000      0.453695000      3.687825000
H        0.990117000      0.796263000      2.916413000
H       -0.550487000      1.127446000      3.701249000
H        0.804004000      0.560620000      4.650457000
C        0.169889000      3.791907000     -1.104689000
H       -0.329766000      4.069453000     -2.029856000
H       -0.559739000      3.333915000     -0.434699000
H        0.497907000      4.719964000     -0.631576000
C        2.369695000      3.603590000     -2.261176000
H        3.328629000      3.094493000     -2.328717000
H        1.981853000      3.726373000     -3.269783000
H        2.574213000      4.604414000     -1.873843000
C        2.054322000      2.771665000      0.067720000
H        1.361495000      2.379557000      0.814533000
H        2.949024000      2.157376000      0.082683000
H        2.351682000      3.769180000      0.400688000
C       -0.060017000      2.395192000     -4.364632000
H        0.911864000      2.211686000     -4.815763000
H       -0.797298000      2.366030000     -5.171201000
H       -0.065480000      3.411821000     -3.976564000
C       -1.809058000      1.729372000     -2.719535000
H       -2.508683000      1.915277000     -3.536636000
H       -2.225780000      0.907572000     -2.143715000
H       -1.812286000      2.616083000     -2.094846000
C       -0.661359000      0.003765000     -3.994363000
H        0.177050000     -0.316113000     -4.608487000
H       -0.887161000     -0.786941000     -3.276507000
H       -1.526429000      0.091057000     -4.655580000
C        1.974050000     -1.305896000     -2.583792000
H        2.849668000     -1.861323000     -2.928456000
H        1.720738000     -1.693111000     -1.595947000
H        1.159352000     -1.552573000     -3.255866000
C        2.815780000      0.617447000     -3.930572000
H        3.708755000      0.042578000     -4.187685000
H        2.084399000      0.424547000     -4.712265000
H        3.090622000      1.668942000     -3.978236000
C        3.493092000      0.316720000     -1.559305000
H        3.209714000      0.044736000     -0.540560000
H        4.283328000     -0.372674000     -1.864016000
H        3.933883000      1.310440000     -1.542232000
C       -5.256924000      3.082884000     -2.941184000
C       -5.210881000      2.543247000     -1.664821000
C       -5.193030000      1.120535000     -1.550032000
C       -5.209640000      3.479109000     -0.449160000
H       -5.252146000      4.154490000     -3.052039000
C       -5.314562000      2.302680000     -4.090897000
C       -5.395814000      0.295120000     -2.702792000
O       -5.030130000      0.557577000     -0.372686000
C       -5.423492000      0.918114000     -3.933375000
C       -5.306168000      2.899847000     -5.491456000
C       -5.673052000     -1.209197000     -2.595850000
H       -5.548541000      0.319639000     -4.822767000
C       -4.145563000      2.288645000     -6.290204000
C       -5.125401000      4.417749000     -5.480103000
C       -6.634733000      2.574727000     -6.189224000
H       -3.185212000      2.506326000     -5.817657000
H       -4.119504000      2.704735000     -7.298458000
H       -4.231670000      1.206149000     -6.389342000
H       -5.951156000      4.929890000     -4.983963000
H       -4.195212000      4.716870000     -4.993650000
H       -5.088940000      4.790500000     -6.503964000
C       -5.599400000      4.910996000     -0.842238000
C       -3.806763000      3.551896000      0.163641000
C       -6.231527000      3.032384000      0.609194000
H       -4.872273000      5.386792000     -1.501571000
H       -5.651629000      5.525000000      0.057081000
H       -6.577343000      4.952415000     -1.323489000
H       -3.455250000      2.582584000      0.504785000
H       -3.085343000      3.941292000     -0.557848000
H       -3.803507000      4.220217000      1.027223000
C       -4.515625000     -1.981820000     -1.952363000
C       -5.905249000     -1.838636000     -3.974165000
C       -6.953570000     -1.421953000     -1.773188000
H       -3.559843000     -1.737734000     -2.423786000
H       -4.672138000     -3.054799000     -2.076746000
H       -4.442115000     -1.793641000     -0.885342000
H       -6.750841000     -1.396407000     -4.502552000
H       -5.023679000     -1.772932000     -4.614919000
H       -6.131297000     -2.897765000     -3.848739000
H       -5.984967000      2.079347000      1.065914000
H       -6.283628000      3.778898000      1.403686000
H       -7.229445000      2.948799000      0.176520000
H       -7.801199000     -0.911648000     -2.231930000
H       -7.194710000     -2.485755000     -1.728204000
H       -6.852632000     -1.060542000     -0.752153000
H       -7.479600000      2.993671000     -5.641706000
H       -6.646303000      2.996134000     -7.195695000
H       -6.800996000      1.501399000     -6.283758000
129
E(PBEh-3c) = -2523.14345388 au
Lowest Frequencies = 16.33 20.28 23.45 cm-1
[5+][HOMes*] (product successor complex) S=0
C        0.444459000     -1.309255000      3.425201000
P       -0.585754000     -1.263928000      1.842484000
C       -1.127461000     -2.998782000      1.305167000
Pt       0.000000000      0.000000000      0.000000000
P        0.424247000      1.329064000     -1.903763000
C       -0.179920000      3.125958000     -1.823514000
C       -1.963198000      0.333020000      0.465929000
C       -2.053841000     -0.065725000      1.946926000
C       -0.233534000      0.475701000     -3.471173000
C        2.331250000      1.276832000     -1.887445000
H       -2.227791000      1.380895000      0.302996000
H       -2.590827000     -0.277350000     -0.184892000
H       -6.221358000      1.822639000      0.576071000
C       -1.733539000      1.184251000      2.771114000
H       -2.552499000      1.892929000      2.631532000
H       -1.658716000      0.995923000      3.839850000
H       -0.823527000      1.683194000      2.440408000
C       -3.409001000     -0.596573000      2.400063000
H       -3.741953000     -1.480087000      1.863957000
H       -3.398082000     -0.836029000      3.464151000
H       -4.168286000      0.171448000      2.239790000
C       -2.130989000     -2.905799000      0.150126000
H       -1.719049000     -2.389710000     -0.717042000
H       -2.376972000     -3.921143000     -0.167103000
H       -3.068645000     -2.428469000      0.415070000
C       -1.747609000     -3.808591000      2.444375000
H       -2.607602000     -3.311461000      2.891856000
H       -2.092060000     -4.769888000      2.057030000
H       -1.033234000     -4.027975000      3.235257000
C        0.091836000     -3.738380000      0.733933000
H        0.845253000     -3.984911000      1.474098000
H       -0.245933000     -4.682031000      0.299902000
H        0.569905000     -3.167615000     -0.063700000
C       -0.435259000     -1.486682000      4.664662000
H       -1.152711000     -0.679319000      4.796906000
H       -0.989288000     -2.423005000      4.657705000
H        0.199222000     -1.496991000      5.553845000
C        1.469219000     -2.445963000      3.376746000
H        2.125693000     -2.350521000      4.243760000
H        1.016107000     -3.433164000      3.434294000
H        2.099695000     -2.401581000      2.488314000
C        1.245671000     -0.006172000      3.531375000
H        1.903452000      0.136583000      2.672765000
H        0.628602000      0.880045000      3.631996000
H        1.876497000     -0.058112000      4.421366000
C       -1.668268000      3.185290000     -2.180945000
H       -1.865602000      2.993167000     -3.231698000
H       -2.284189000      2.506472000     -1.592474000
H       -2.032862000      4.195037000     -1.978799000
C        0.577586000      4.067182000     -2.763651000
H        1.622207000      4.197061000     -2.488672000
H        0.538351000      3.749151000     -3.803176000
H        0.117897000      5.056896000     -2.714300000
C       -0.052873000      3.640827000     -0.383321000
H       -0.616996000      3.031452000      0.322072000
H        0.970130000      3.696860000     -0.025692000
H       -0.461359000      4.653158000     -0.340187000
C       -0.091253000      1.310029000     -4.745016000
H        0.936303000      1.601705000     -4.952170000
H       -0.436397000      0.718355000     -5.595926000
H       -0.701193000      2.210470000     -4.729589000
C       -1.708244000      0.108133000     -3.255634000
H       -2.067369000     -0.413488000     -4.146452000
H       -1.823636000     -0.575328000     -2.414480000
H       -2.376488000      0.948429000     -3.098594000
C        0.493690000     -0.858750000     -3.673065000
H        1.541351000     -0.752259000     -3.945074000
H        0.422388000     -1.501603000     -2.793970000
H        0.011824000     -1.392865000     -4.494886000
C        2.755513000     -0.122543000     -1.407600000
H        3.847148000     -0.184961000     -1.418180000
H        2.481871000     -0.312304000     -0.357602000
H        2.387449000     -0.944862000     -2.012287000
C        3.004862000      1.579577000     -3.225263000
H        4.088664000      1.573085000     -3.086055000
H        2.784036000      0.841756000     -3.993313000
H        2.740087000      2.560005000     -3.617330000
C        2.876690000      2.250726000     -0.837111000
H        2.424835000      2.103070000      0.145064000
H        3.949087000      2.073643000     -0.727188000
H        2.761869000      3.294753000     -1.116642000
C       -5.085356000      3.719619000     -2.576645000
C       -5.324206000      3.187296000     -1.309260000
C       -5.574233000      1.809055000     -1.226516000
C       -5.333343000      4.110376000     -0.078202000
H       -4.912109000      4.779618000     -2.666369000
C       -5.063079000      2.950697000     -3.727378000
C       -5.571961000      0.983490000     -2.365085000
O       -5.824945000      1.198025000     -0.033892000
C       -5.299105000      1.587491000     -3.584575000
C       -4.860813000      3.545662000     -5.118564000
C       -5.941739000     -0.505475000     -2.300892000
H       -5.302437000      0.976367000     -4.475289000
C       -3.713097000      2.830430000     -5.839600000
C       -4.529314000      5.037227000     -5.071256000
C       -6.153152000      3.366324000     -5.926898000
H       -2.772952000      2.954732000     -5.299805000
H       -3.573478000      3.240377000     -6.841611000
H       -3.892018000      1.760524000     -5.951457000
H       -5.335840000      5.626291000     -4.632018000
H       -3.614974000      5.238657000     -4.508432000
H       -4.376521000      5.413976000     -6.083374000
C       -4.964138000      5.553189000     -0.444366000
C       -4.294741000      3.660578000      0.962694000
C       -6.739122000      4.189444000      0.546253000
H       -3.972296000      5.625448000     -0.893438000
H       -4.955686000      6.163426000      0.459597000
H       -5.681507000      6.007341000     -1.128428000
H       -4.457078000      2.652552000      1.340460000
H       -3.291063000      3.688093000      0.533747000
H       -4.301674000      4.334761000      1.821467000
C       -4.985847000     -1.291071000     -1.393627000
C       -5.859686000     -1.168887000     -3.680903000
C       -7.391796000     -0.664742000     -1.817476000
H       -3.965368000     -1.236112000     -1.780169000
H       -5.269796000     -2.345629000     -1.378189000
H       -4.985603000     -0.933803000     -0.367166000
H       -6.556906000     -0.732228000     -4.396780000
H       -4.854167000     -1.119342000     -4.103863000
H       -6.119091000     -2.223898000     -3.587272000
H       -7.116910000      3.260232000      0.981227000
H       -6.752164000      4.916280000      1.360077000
H       -7.471151000      4.503477000     -0.197181000
H       -8.074676000     -0.114371000     -2.466014000
H       -7.684993000     -1.716221000     -1.849862000
H       -7.539263000     -0.315977000     -0.798923000
H       -6.994042000      3.855458000     -5.434172000
H       -6.049374000      3.799522000     -6.923834000
H       -6.412400000      2.314373000     -6.052206000
81
E(PBEh-3c) = -1746.11842775 au
Lowest Frequencies = i209.14 16.20 26.88 cm-1
TS(HAT) S=1/2
Pt       0.000000000      0.000000000      0.000000000
P        1.426405000      1.336097000      1.283547000
C        1.884448000      0.183385000      2.741747000
C        2.063348000     -1.186490000      2.152883000
H        0.882332000     -1.104464000      0.566756000
H        1.465090000     -2.003187000      2.538280000
H        2.970692000     -1.463330000      1.637309000
C        0.706949000      0.097074000      3.718770000
H        0.542315000      1.021529000      4.265665000
H        0.930182000     -0.671814000      4.461060000
H       -0.221402000     -0.188119000      3.222505000
C        3.141164000      0.593188000      3.519467000
H        4.047227000      0.544704000      2.920686000
H        3.278009000     -0.086533000      4.361919000
H        3.058721000      1.600706000      3.923651000
C        2.983476000      1.749547000      0.279157000
C        3.799870000      0.472553000      0.053513000
H        4.285935000      0.103342000      0.954043000
H        4.596446000      0.696604000     -0.658798000
H        3.201620000     -0.330757000     -0.377809000
C        3.884954000      2.802850000      0.924753000
H        3.412527000      3.780700000      0.991936000
H        4.777961000      2.927954000      0.308628000
H        4.221988000      2.521097000      1.920673000
C        2.554613000      2.226622000     -1.116340000
H        1.983531000      1.464098000     -1.648573000
H        3.452850000      2.427777000     -1.704365000
H        1.971706000      3.141892000     -1.112565000
C        0.596089000      2.924184000      1.916195000
C        0.541578000      3.958940000      0.788354000
H        1.516146000      4.362610000      0.525397000
H       -0.066818000      4.801299000      1.124445000
H        0.070641000      3.571216000     -0.116951000
C        1.297138000      3.549525000      3.123663000
H        1.251910000      2.922915000      4.012215000
H        0.796360000      4.486509000      3.377475000
H        2.341766000      3.786232000      2.931875000
C       -0.863560000      2.612217000      2.274619000
H       -1.428498000      2.249592000      1.413377000
H       -1.344943000      3.536090000      2.603314000
H       -0.982936000      1.889960000      3.075673000
P       -1.358797000     -1.465984000     -1.221774000
C       -2.909236000     -0.444951000     -1.645217000
C       -2.454750000      0.985043000     -1.980595000
H       -1.758069000      1.055845000     -2.809093000
H       -3.330783000      1.580279000     -2.250448000
H       -2.011102000      1.493921000     -1.115925000
C       -3.747509000     -0.998602000     -2.798094000
H       -4.107379000     -2.008458000     -2.608961000
H       -4.627727000     -0.365479000     -2.930971000
H       -3.217326000     -1.003045000     -3.747578000
C       -3.806176000     -0.313171000     -0.409959000
H       -3.264155000      0.063063000      0.458981000
H       -4.594585000      0.408703000     -0.633637000
H       -4.300471000     -1.241659000     -0.134901000
C       -1.832880000     -2.995076000     -0.197905000
C       -2.123115000     -2.568225000      1.248200000
H       -2.960711000     -1.886533000      1.348893000
H       -2.369665000     -3.460800000      1.827866000
H       -1.256710000     -2.102432000      1.717314000
C       -3.041806000     -3.755140000     -0.748312000
H       -2.904384000     -4.098278000     -1.771510000
H       -3.209992000     -4.643098000     -0.134730000
H       -3.959872000     -3.172593000     -0.709885000
C       -0.640091000     -3.953176000     -0.123819000
H        0.264898000     -3.458413000      0.231587000
H       -0.876685000     -4.743252000      0.591538000
H       -0.420067000     -4.440818000     -1.070320000
C       -0.459886000     -1.986574000     -2.816620000
C        0.989966000     -2.365013000     -2.478058000
H        1.084644000     -3.201078000     -1.793226000
H        1.494597000     -2.654107000     -3.402904000
H        1.540592000     -1.521943000     -2.059561000
C       -1.127622000     -3.148744000     -3.553883000
H       -2.161397000     -2.944158000     -3.825196000
H       -0.585144000     -3.339146000     -4.482928000
H       -1.105375000     -4.077287000     -2.987285000
C       -0.362729000     -0.790213000     -3.768968000
H        0.105705000      0.075312000     -3.297652000
H        0.270614000     -1.075011000     -4.611459000
H       -1.319493000     -0.486732000     -4.187037000
81
E(PBEh-3c) = -1746.12036264 au
Lowest Frequencies = 15.94 24.98 33.75 cm-1
8' S=1/2
Pt       0.000000000      0.000000000      0.000000000
P        1.445065000      1.299736000      1.314740000
C        1.881027000      0.319960000      2.902619000
C        2.259020000     -1.054840000      2.466303000
H        1.023628000     -1.088997000     -0.023145000
H        1.494730000     -1.791927000      2.262735000
H        3.288328000     -1.379819000      2.449021000
C        0.625217000      0.190680000      3.776658000
H        0.330061000      1.134136000      4.232045000
H        0.841398000     -0.503579000      4.589927000
H       -0.222368000     -0.212082000      3.220470000
C        3.010511000      0.931557000      3.735842000
H        3.963095000      0.938155000      3.211207000
H        3.148160000      0.327231000      4.634256000
H        2.797331000      1.947113000      4.061100000
C        3.040143000      1.703355000      0.376048000
C        3.940023000      0.463942000      0.346182000
H        4.389005000      0.237326000      1.310159000
H        4.761672000      0.653440000     -0.347481000
H        3.415337000     -0.424449000     -0.006712000
C        3.826490000      2.871525000      0.974995000
H        3.290271000      3.816150000      0.915775000
H        4.752634000      3.000990000      0.410586000
H        4.107152000      2.710066000      2.013754000
C        2.692573000      2.020065000     -1.085660000
H        2.234988000      1.167309000     -1.588164000
H        3.616507000      2.255620000     -1.618605000
H        2.031968000      2.872553000     -1.206041000
C        0.489174000      2.891901000      1.738904000
C        0.452683000      3.826411000      0.524856000
H        1.416511000      4.273772000      0.294783000
H       -0.233323000      4.647270000      0.743790000
H        0.080825000      3.330851000     -0.373713000
C        1.047874000      3.659583000      2.936810000
H        0.977217000      3.098293000      3.866300000
H        0.465352000      4.573337000      3.077021000
H        2.084837000      3.961592000      2.802664000
C       -0.971842000      2.511158000      2.022478000
H       -1.480520000      2.122628000      1.134214000
H       -1.521555000      3.410801000      2.309735000
H       -1.101348000      1.789177000      2.822259000
P       -1.442547000     -1.352882000     -1.263024000
C       -3.005202000     -0.308057000     -1.571122000
C       -2.568388000      1.126777000     -1.910746000
H       -1.914860000      1.206837000     -2.772258000
H       -3.457998000      1.723315000     -2.126253000
H       -2.072850000      1.621570000     -1.069490000
C       -3.914991000     -0.834804000     -2.683337000
H       -4.268311000     -1.847105000     -2.497072000
H       -4.797999000     -0.194788000     -2.745092000
H       -3.444972000     -0.817139000     -3.663764000
C       -3.831809000     -0.197132000     -0.285248000
H       -3.247755000      0.166128000      0.562526000
H       -4.630540000      0.528116000     -0.454341000
H       -4.311038000     -1.129643000      0.002396000
C       -1.882166000     -2.911333000     -0.265933000
C       -2.078621000     -2.530558000      1.208955000
H       -2.868697000     -1.807541000      1.381401000
H       -2.347484000     -3.432333000      1.764103000
H       -1.163493000     -2.137627000      1.652855000
C       -3.134296000     -3.634809000     -0.767326000
H       -3.064026000     -3.941337000     -1.808346000
H       -3.277305000     -4.542760000     -0.177150000
H       -4.039705000     -3.043103000     -0.651536000
C       -0.706628000     -3.894005000     -0.288768000
H        0.225475000     -3.432821000      0.041526000
H       -0.925567000     -4.704647000      0.408748000
H       -0.542542000     -4.351885000     -1.261083000
C       -0.650937000     -1.835282000     -2.924985000
C        0.810871000     -2.248351000     -2.696401000
H        0.937448000     -3.084075000     -2.016294000
H        1.238177000     -2.550486000     -3.655151000
H        1.410844000     -1.416924000     -2.326737000
C       -1.384867000     -2.967738000     -3.647519000
H       -2.432582000     -2.745166000     -3.836659000
H       -0.912763000     -3.132172000     -4.618772000
H       -1.332854000     -3.913895000     -3.113364000
C       -0.592672000     -0.615764000     -3.850465000
H       -0.084423000      0.230815000     -3.386291000
H       -0.014909000     -0.888847000     -4.735558000
H       -1.567954000     -0.289622000     -4.203336000
81
E(PBEh-3c) = -1746.11766489 au
Lowest Frequencies = i26.55 24.96 34.64 cm-1
TS(iso) S=1/2
Pt       0.000000000      0.000000000      0.000000000
P        1.416366000      1.329734000      1.297778000
C        2.119597000      0.294176000      2.744249000
C        2.647792000     -0.963822000      2.143447000
H        1.137360000     -0.918260000     -0.312284000
H        1.968657000     -1.752279000      1.850896000
H        3.707718000     -1.158557000      2.080480000
C        0.976659000     -0.101216000      3.692451000
H        0.573784000      0.745576000      4.245220000
H        1.368180000     -0.805355000      4.427790000
H        0.160077000     -0.599988000      3.168597000
C        3.216754000      0.993936000      3.548795000
H        4.108269000      1.194462000      2.958437000
H        3.522826000      0.340094000      4.367852000
H        2.887869000      1.930692000      3.992840000
C        2.849321000      2.029490000      0.272962000
C        3.892097000      0.930534000      0.043881000
H        4.439554000      0.662919000      0.944477000
H        4.628607000      1.299693000     -0.673140000
H        3.459496000      0.022272000     -0.377458000
C        3.536715000      3.237758000      0.914253000
H        2.877337000      4.097599000      1.010948000
H        4.367145000      3.550918000      0.277243000
H        3.955760000      3.023103000      1.895031000
C        2.325895000      2.424238000     -1.115961000
H        1.874043000      1.580797000     -1.639073000
H        3.171458000      2.764469000     -1.718109000
H        1.606663000      3.237600000     -1.099538000
C        0.291559000      2.723426000      1.944292000
C        0.030385000      3.755789000      0.842183000
H        0.899239000      4.364574000      0.603696000
H       -0.747714000      4.439954000      1.187877000
H       -0.332903000      3.302336000     -0.081691000
C        0.833740000      3.445463000      3.177280000
H        0.881637000      2.802839000      4.054126000
H        0.168048000      4.273760000      3.431558000
H        1.823391000      3.868562000      3.015577000
C       -1.077568000      2.106621000      2.273963000
H       -1.602054000      1.756515000      1.376665000
H       -1.720418000      2.879908000      2.701756000
H       -1.044283000      1.285216000      2.982905000
P       -1.456508000     -1.311004000     -1.300812000
C       -2.850739000     -0.128638000     -1.852369000
C       -2.230383000      1.208264000     -2.292368000
H       -1.516303000      1.126204000     -3.103976000
H       -3.034140000      1.865115000     -2.633574000
H       -1.734464000      1.729203000     -1.469630000
C       -3.731124000     -0.665724000     -2.983883000
H       -4.199966000     -1.616615000     -2.741122000
H       -4.535381000      0.049277000     -3.170856000
H       -3.192175000     -0.782271000     -3.921577000
C       -3.754111000      0.208650000     -0.660392000
H       -3.197298000      0.587771000      0.198737000
H       -4.441793000      1.002532000     -0.960120000
H       -4.365392000     -0.626143000     -0.327100000
C       -2.177273000     -2.699068000     -0.216944000
C       -2.432669000     -2.154777000      1.197014000
H       -3.128930000     -1.322920000      1.239055000
H       -2.859053000     -2.956834000      1.803844000
H       -1.506588000     -1.843305000      1.682624000
C       -3.470349000     -3.305106000     -0.766325000
H       -3.365143000     -3.690247000     -1.778093000
H       -3.765860000     -4.145831000     -0.134336000
H       -4.302379000     -2.604047000     -0.758696000
C       -1.145063000     -3.818459000     -0.046723000
H       -0.192752000     -3.450826000      0.338338000
H       -1.530598000     -4.529737000      0.686730000
H       -0.959686000     -4.380168000     -0.958747000
C       -0.600020000     -2.050832000     -2.828238000
C        0.775880000     -2.612089000     -2.437164000
H        0.758851000     -3.319575000     -1.614815000
H        1.191412000     -3.133995000     -3.301822000
H        1.475612000     -1.815598000     -2.184383000
C       -1.413416000     -3.155709000     -3.509843000
H       -2.419927000     -2.843218000     -3.777268000
H       -0.909256000     -3.439630000     -4.435856000
H       -1.488009000     -4.057722000     -2.906563000
C       -0.314803000     -0.946927000     -3.852229000
H        0.234453000     -0.110577000     -3.416847000
H        0.315980000     -1.366410000     -4.638979000
H       -1.208018000     -0.564578000     -4.340962000
81
E(PBEh-3c) = -1746.12056123 au
Lowest Frequencies = 4.34 30.20 42.50 cm-1
8 S=1/2
Pt       0.000000000      0.000000000      0.000000000
P        1.487611000      1.306903000      1.262125000
C        2.693631000      0.122207000      2.162827000
C        3.176866000     -0.841927000      1.134519000
H        1.005547000     -0.054985000     -1.104469000
H        2.542460000     -1.651049000      0.800555000
H        4.188708000     -0.804838000      0.759585000
C        1.919842000     -0.683348000      3.216970000
H        1.580679000     -0.073718000      4.052328000
H        2.586605000     -1.444114000      3.625660000
H        1.061644000     -1.205440000      2.790690000
C        3.883903000      0.808640000      2.836309000
H        4.557449000      1.276848000      2.121887000
H        4.465556000      0.054883000      3.370268000
H        3.589236000      1.561884000      3.563652000
C        2.490424000      2.494357000      0.176608000
C        3.574478000      1.713434000     -0.573333000
H        4.379179000      1.365663000      0.069365000
H        4.026162000      2.380407000     -1.310873000
H        3.177904000      0.854789000     -1.116710000
C        3.157819000      3.625325000      0.965349000
H        2.439908000      4.316254000      1.402587000
H        3.780950000      4.208254000      0.284081000
H        3.804540000      3.266365000      1.762647000
C        1.575722000      3.103299000     -0.895248000
H        1.155668000      2.343324000     -1.553370000
H        2.171927000      3.774628000     -1.517330000
H        0.755228000      3.689610000     -0.494084000
C        0.419315000      2.269774000      2.506669000
C       -0.266561000      3.449155000      1.809512000
H        0.418213000      4.250681000      1.545104000
H       -1.001755000      3.876048000      2.495456000
H       -0.804852000      3.141058000      0.911878000
C        1.185085000      2.784210000      3.725782000
H        1.561846000      1.979887000      4.354815000
H        0.509854000      3.378931000      4.344928000
H        2.023207000      3.424865000      3.459021000
C       -0.714569000      1.343071000      2.969592000
H       -1.420936000      1.129151000      2.160904000
H       -1.300850000      1.854611000      3.737287000
H       -0.386622000      0.401111000      3.400649000
P       -1.443223000     -1.310890000     -1.317240000
C       -2.439963000     -0.155966000     -2.456082000
C       -1.495365000      0.887959000     -3.069722000
H       -0.702419000      0.466707000     -3.678913000
H       -2.080558000      1.543053000     -3.719452000
H       -1.037274000      1.517320000     -2.306822000
C       -3.185627000     -0.878307000     -3.580252000
H       -3.847143000     -1.662118000     -3.218244000
H       -3.806834000     -0.155322000     -4.113558000
H       -2.515003000     -1.316188000     -4.316674000
C       -3.453533000      0.639523000     -1.626216000
H       -2.984078000      1.184109000     -0.804972000
H       -3.911883000      1.386956000     -2.277176000
H       -4.263931000      0.034691000     -1.226892000
C       -2.614793000     -2.211559000     -0.115495000
C       -2.965468000     -1.247348000      1.027051000
H       -3.430602000     -0.317648000      0.713478000
H       -3.669699000     -1.741626000      1.700782000
H       -2.089754000     -1.009637000      1.638364000
C       -3.903385000     -2.736737000     -0.751866000
H       -3.719550000     -3.434972000     -1.565873000
H       -4.475913000     -3.276951000      0.005793000
H       -4.548496000     -1.945664000     -1.126703000
C       -1.887492000     -3.385934000      0.549337000
H       -0.941044000     -3.087539000      1.002949000
H       -2.521173000     -3.771186000      1.351170000
H       -1.701656000     -4.214794000     -0.128200000
C       -0.479234000     -2.579607000     -2.355133000
C        0.638130000     -3.202504000     -1.505336000
H        0.285875000     -3.750032000     -0.637786000
H        1.184348000     -3.913420000     -2.129207000
H        1.354642000     -2.456310000     -1.163414000
C       -1.360318000     -3.696963000     -2.921702000
H       -2.180847000     -3.325723000     -3.531023000
H       -0.750062000     -4.337649000     -3.561851000
H       -1.778104000     -4.338072000     -2.148425000
C        0.222811000     -1.874678000     -3.520242000
H        0.850727000     -1.045917000     -3.189851000
H        0.881503000     -2.594338000     -4.010676000
H       -0.461986000     -1.508217000     -4.280724000
81
E(PBEh-3c) = -1746.11800347 au
Lowest Frequencies = i69.57 18.02 35.73 cm-1
TS(comb) S=1/2
Pt       0.000000000      0.000000000      0.000000000
P        1.429717000      1.329700000      1.309371000
C        2.122192000      0.105896000      2.617823000
C        2.462220000     -1.133978000      1.859834000
H        0.423390000      0.726224000     -1.235292000
H        1.725390000     -1.915807000      1.727152000
H        3.460281000     -1.331289000      1.501078000
C        1.022281000     -0.262628000      3.623968000
H        0.756608000      0.558972000      4.284817000
H        1.391576000     -1.074516000      4.252062000
H        0.110265000     -0.623634000      3.145160000
C        3.337353000      0.614511000      3.397004000
H        4.213427000      0.755625000      2.769001000
H        3.605711000     -0.124325000      4.154103000
H        3.135861000      1.551693000      3.910620000
C        2.876192000      2.043174000      0.309806000
C        3.834306000      0.914234000     -0.085648000
H        4.419261000      0.534133000      0.748565000
H        4.546298000      1.309336000     -0.813164000
H        3.316706000      0.077589000     -0.556527000
C        3.656397000      3.123839000      1.063326000
H        3.073511000      4.028236000      1.226654000
H        4.522432000      3.415214000      0.464718000
H        4.035785000      2.789945000      2.026368000
C        2.357513000      2.637042000     -1.009412000
H        2.003931000      1.862953000     -1.689856000
H        3.187467000      3.140038000     -1.510200000
H        1.564542000      3.367686000     -0.890843000
C        0.436985000      2.721470000      2.147504000
C        0.179108000      3.859087000      1.154377000
H        1.075330000      4.415713000      0.890252000
H       -0.508225000      4.569160000      1.619334000
H       -0.297246000      3.509208000      0.237207000
C        1.109305000      3.297161000      3.395543000
H        1.195736000      2.571148000      4.201556000
H        0.499073000      4.119199000      3.776333000
H        2.100154000      3.701523000      3.199270000
C       -0.946105000      2.172262000      2.527382000
H       -1.519812000      1.876593000      1.646982000
H       -1.510997000      2.962837000      3.026816000
H       -0.916198000      1.327948000      3.209897000
P       -1.427658000     -1.334032000     -1.282896000
C       -2.852270000     -0.277633000     -1.966810000
C       -2.275012000      1.019819000     -2.553697000
H       -1.560577000      0.866737000     -3.355967000
H       -3.098236000      1.607282000     -2.966662000
H       -1.796016000      1.629844000     -1.787499000
C       -3.688404000     -0.987832000     -3.033444000
H       -4.138330000     -1.913928000     -2.680935000
H       -4.508338000     -0.332398000     -3.336061000
H       -3.123170000     -1.212642000     -3.935683000
C       -3.777419000      0.164123000     -0.827477000
H       -3.235149000      0.670972000     -0.027674000
H       -4.494332000      0.882116000     -1.230269000
H       -4.358066000     -0.648308000     -0.397058000
C       -2.102429000     -2.616651000     -0.047817000
C       -2.349197000     -1.896843000      1.288024000
H       -3.024157000     -1.049455000      1.230967000
H       -2.781223000     -2.605388000      1.999273000
H       -1.415141000     -1.555230000      1.751293000
C       -3.385456000     -3.316078000     -0.496784000
H       -3.271742000     -3.824647000     -1.451736000
H       -3.655322000     -4.074177000      0.241966000
H       -4.233204000     -2.640027000     -0.576409000
C       -1.048310000     -3.688915000      0.251891000
H       -0.090536000     -3.264741000      0.557581000
H       -1.407963000     -4.296331000      1.085078000
H       -0.871151000     -4.369805000     -0.577169000
C       -0.503870000     -2.204615000     -2.696594000
C        0.878062000     -2.641601000     -2.189512000
H        0.841009000     -3.356759000     -1.374667000
H        1.412677000     -3.122641000     -3.011587000
H        1.478788000     -1.792788000     -1.861666000
C       -1.242265000     -3.422867000     -3.258794000
H       -2.228241000     -3.183358000     -3.651700000
H       -0.659790000     -3.831317000     -4.087290000
H       -1.355317000     -4.222799000     -2.530484000
C       -0.240378000     -1.221671000     -3.842295000
H        0.279823000     -0.322733000     -3.508550000
H        0.408706000     -1.712400000     -4.570244000
H       -1.140586000     -0.922807000     -4.374126000
81
E(PBEh-3c) = -1746.10682571 au
Lowest Frequencies = i752.85 8.35 23.91 cm-1
TS(oa) S=1/2
Pt       0.000000000      0.000000000      0.000000000
P        2.331127000     -0.122450000      0.404306000
C        2.506076000     -0.495655000     -1.435492000
C        1.233570000      0.242427000     -1.894527000
H       -0.432271000      0.337685000     -1.453524000
H        0.826773000     -0.203272000     -2.803844000
H        1.371863000      1.306057000     -2.064413000
C        2.296478000     -1.979893000     -1.749974000
H        3.114784000     -2.611143000     -1.411814000
H        2.244631000     -2.087000000     -2.835679000
H        1.363098000     -2.371919000     -1.347011000
C        3.766694000     -0.033713000     -2.157368000
H        3.975713000      1.025065000     -2.032964000
H        3.661866000     -0.217732000     -3.228898000
H        4.641843000     -0.590413000     -1.818903000
C        3.019336000      1.589032000      0.834925000
C        2.569205000      2.627792000     -0.199181000
H        2.983444000      2.476091000     -1.192875000
H        2.917431000      3.607224000      0.134850000
H        1.483176000      2.686846000     -0.277996000
C        4.545498000      1.609922000      0.929530000
H        4.927567000      0.999240000      1.745391000
H        4.877492000      2.632303000      1.123625000
H        5.028687000      1.285839000      0.008488000
C        2.399726000      2.041588000      2.165860000
H        1.309430000      2.037525000      2.123908000
H        2.714026000      3.069241000      2.359656000
H        2.706855000      1.452086000      3.023131000
C        3.089856000     -1.471907000      1.493003000
C        3.171707000     -1.018399000      2.952203000
H        3.899823000     -0.227913000      3.118258000
H        3.491039000     -1.869150000      3.557672000
H        2.206308000     -0.693844000      3.342767000
C        4.487469000     -1.863449000      1.006947000
H        4.485101000     -2.263040000     -0.004662000
H        4.885639000     -2.646064000      1.656715000
H        5.190335000     -1.033533000      1.036173000
C        2.160193000     -2.691047000      1.472874000
H        1.169665000     -2.445361000      1.858612000
H        2.580243000     -3.461304000      2.123466000
H        2.036521000     -3.136545000      0.491143000
P       -2.331001000     -0.086227000      0.390255000
C       -2.564890000     -0.718479000      2.180208000
C       -1.540410000     -0.036673000      3.099441000
H       -1.614006000      1.045181000      3.126427000
H       -1.702221000     -0.394246000      4.119246000
H       -0.514026000     -0.296441000      2.832365000
C       -3.968200000     -0.491484000      2.747239000
H       -4.753562000     -0.937825000      2.141595000
H       -4.025859000     -0.955247000      3.734693000
H       -4.203522000      0.561757000      2.885068000
C       -2.244377000     -2.215576000      2.240204000
H       -1.270449000     -2.446112000      1.805995000
H       -2.207903000     -2.519023000      3.288708000
H       -2.995412000     -2.840005000      1.761970000
C       -3.141614000     -1.295982000     -0.837564000
C       -2.232211000     -2.519997000     -1.022311000
H       -2.080306000     -3.096717000     -0.116453000
H       -2.698240000     -3.186622000     -1.751385000
H       -1.253745000     -2.243935000     -1.415807000
C       -4.532113000     -1.771194000     -0.410125000
H       -5.237052000     -0.958258000     -0.247885000
H       -4.948003000     -2.398031000     -1.202153000
H       -4.510847000     -2.382860000      0.489353000
C       -3.253267000     -0.643276000     -2.218999000
H       -2.292300000     -0.283967000     -2.590505000
H       -3.600990000     -1.399172000     -2.925785000
H       -3.965939000      0.176690000     -2.258786000
C       -3.094829000      1.648166000      0.208376000
C       -2.507063000      2.341412000     -1.028934000
H       -2.681759000      1.814699000     -1.961873000
H       -2.973785000      3.324183000     -1.128331000
H       -1.434367000      2.505915000     -0.926911000
C       -4.622129000      1.635496000      0.099844000
H       -5.105926000      1.158082000      0.949364000
H       -4.979852000      2.666599000      0.063985000
H       -4.976541000      1.149153000     -0.806154000
C       -2.691976000      2.520834000      1.402000000
H       -1.611278000      2.544083000      1.550405000
H       -3.009064000      3.546007000      1.200336000
H       -3.167698000      2.226120000      2.334147000
81
E(PBEh-3c) = -1746.11635266 au
Lowest Frequencies = 15.47 26.42 50.15 cm-1
9' S=1/2
Pt       0.000000000      0.000000000      0.000000000
P        2.271828000     -0.136927000      0.724420000
C        2.666097000     -0.476863000     -1.093786000
C        1.402857000      0.195971000     -1.639519000
H       -0.909388000      0.234930000     -1.236430000
H        1.005248000     -0.311100000     -2.518973000
H        1.510206000      1.257449000     -1.856389000
C        2.562515000     -1.963396000     -1.446039000
H        3.372870000     -2.565518000     -1.042116000
H        2.618184000     -2.049220000     -2.533330000
H        1.612983000     -2.403567000     -1.142597000
C        3.976926000      0.057127000     -1.660199000
H        4.109134000      1.126488000     -1.522513000
H        4.011580000     -0.134454000     -2.734888000
H        4.835302000     -0.446711000     -1.213849000
C        2.859949000      1.587838000      1.241964000
C        2.482775000      2.628077000      0.180697000
H        2.998105000      2.505451000     -0.768302000
H        2.761440000      3.612886000      0.561698000
H        1.409655000      2.651138000     -0.009538000
C        4.366763000      1.650587000      1.493830000
H        4.675466000      1.062335000      2.356416000
H        4.651513000      2.683975000      1.703074000
H        4.949568000      1.323011000      0.634352000
C        2.095386000      1.997701000      2.508558000
H        1.017083000      1.989958000      2.344570000
H        2.378094000      3.019436000      2.770795000
H        2.307643000      1.379490000      3.374462000
C        2.972811000     -1.483424000      1.864125000
C        2.889457000     -1.069446000      3.334511000
H        3.552006000     -0.244989000      3.587976000
H        3.200990000     -1.918521000      3.946479000
H        1.875570000     -0.811126000      3.639983000
C        4.431237000     -1.795934000      1.518344000
H        4.559377000     -2.161916000      0.501997000
H        4.793100000     -2.582386000      2.184915000
H        5.088425000     -0.939016000      1.647273000
C        2.117508000     -2.745216000      1.710234000
H        1.072696000     -2.557356000      1.958217000
H        2.485709000     -3.504700000      2.403292000
H        2.153954000     -3.176246000      0.715658000
P       -2.263625000     -0.058146000      0.671650000
C       -2.324208000     -0.664323000      2.490493000
C       -1.208097000      0.007356000      3.300565000
H       -1.273419000      1.089319000      3.337265000
H       -1.272891000     -0.351700000      4.330430000
H       -0.217344000     -0.257637000      2.931342000
C       -3.662050000     -0.392680000      3.182810000
H       -4.514411000     -0.811740000      2.654529000
H       -3.637428000     -0.857548000      4.171108000
H       -3.846217000      0.667624000      3.341550000
C       -2.035729000     -2.167540000      2.540695000
H       -1.108191000     -2.427046000      2.030328000
H       -1.920607000     -2.460569000      3.586519000
H       -2.836650000     -2.779405000      2.133702000
C       -3.227346000     -1.265745000     -0.443300000
C       -2.361185000     -2.504483000     -0.713564000
H       -2.096460000     -3.062772000      0.178366000
H       -2.922899000     -3.182468000     -1.359912000
H       -1.440089000     -2.248402000     -1.236892000
C       -4.567018000     -1.707544000      0.154380000
H       -5.234060000     -0.876961000      0.376510000
H       -5.079327000     -2.339000000     -0.574512000
H       -4.458262000     -2.305597000      1.055919000
C       -3.505605000     -0.632812000     -1.810516000
H       -2.596462000     -0.305564000     -2.315566000
H       -3.961609000     -1.393347000     -2.447206000
H       -4.200577000      0.201943000     -1.770757000
C       -2.992841000      1.695228000      0.546470000
C       -2.553655000      2.360092000     -0.765628000
H       -2.850946000      1.820326000     -1.659362000
H       -3.018935000      3.346786000     -0.818862000
H       -1.475176000      2.509133000     -0.806290000
C       -4.522748000      1.716284000      0.624614000
H       -4.913730000      1.247270000      1.523997000
H       -4.856340000      2.755888000      0.635753000
H       -4.995687000      1.245382000     -0.234042000
C       -2.430626000      2.570729000      1.671542000
H       -1.340386000      2.551257000      1.706224000
H       -2.726318000      3.604218000      1.480996000
H       -2.819630000      2.312003000      2.653419000
81
E(PBEh-3c) = -1746.10441773 au
Lowest Frequencies = i168.22 17.24 33.48 cm-1
TS(iso) S=1/2 
Pt       0.000000000      0.000000000      0.000000000
P        2.382301000      0.218827000      0.209890000
C        2.524937000     -0.747390000     -1.408007000
C        1.119202000     -0.403800000     -1.910493000
H       -0.204175000     -1.467054000     -0.239561000
H        0.663214000     -1.204351000     -2.493147000
H        1.037810000      0.534505000     -2.457313000
C        2.560923000     -2.262161000     -1.183136000
H        3.486303000     -2.613639000     -0.733767000
H        2.478687000     -2.746811000     -2.158376000
H        1.726921000     -2.622515000     -0.582267000
C        3.660572000     -0.395608000     -2.364655000
H        3.693914000      0.654084000     -2.641885000
H        3.546025000     -0.965527000     -3.289230000
H        4.631271000     -0.659015000     -1.941411000
C        2.866792000      2.039140000     -0.036495000
C        2.211706000      2.592633000     -1.308154000
H        2.546256000      2.118203000     -2.225707000
H        2.465196000      3.651529000     -1.390418000
H        1.122322000      2.533864000     -1.277810000
C        4.380131000      2.249403000     -0.115144000
H        4.878976000      2.017084000      0.823986000
H        4.586052000      3.300061000     -0.330826000
H        4.848740000      1.659559000     -0.901341000
C        2.291446000      2.867115000      1.121774000
H        1.215244000      2.723159000      1.238361000
H        2.454416000      3.925685000      0.908499000
H        2.756351000      2.664100000      2.080058000
C        3.358182000     -0.572184000      1.623687000
C        3.431946000      0.365162000      2.829892000
H        4.077369000      1.224191000      2.660642000
H        3.861027000     -0.188455000      3.667424000
H        2.448947000      0.715555000      3.146322000
C        4.778555000     -0.941378000      1.189612000
H        4.799816000     -1.641098000      0.357461000
H        5.294676000     -1.420769000      2.024264000
H        5.368319000     -0.073020000      0.903519000
C        2.601473000     -1.823339000      2.085163000
H        1.589967000     -1.581130000      2.414108000
H        3.128307000     -2.254239000      2.939192000
H        2.535253000     -2.600100000      1.329649000
P       -2.349414000      0.068701000      0.264780000
C       -2.891953000     -1.060743000      1.699484000
C       -1.855669000     -0.975365000      2.827833000
H       -1.737371000      0.017667000      3.248603000
H       -2.175034000     -1.631271000      3.641197000
H       -0.873441000     -1.319072000      2.501773000
C       -4.276250000     -0.721878000      2.258126000
H       -5.063224000     -0.775614000      1.509154000
H       -4.525944000     -1.448078000      3.034847000
H       -4.317249000      0.259502000      2.724087000
C       -2.900396000     -2.522798000      1.240852000
H       -1.948182000     -2.831433000      0.807231000
H       -3.072282000     -3.155790000      2.113700000
H       -3.693131000     -2.745950000      0.530982000
C       -3.239373000     -0.437506000     -1.343385000
C       -2.600077000     -1.708155000     -1.919457000
H       -2.647322000     -2.571335000     -1.263378000
H       -3.139375000     -1.976379000     -2.830627000
H       -1.560075000     -1.550605000     -2.199360000
C       -4.741626000     -0.676216000     -1.170363000
H       -5.271633000      0.178006000     -0.755558000
H       -5.179686000     -0.876441000     -2.150707000
H       -4.960254000     -1.542683000     -0.549857000
C       -3.027934000      0.648663000     -2.402710000
H       -1.970856000      0.870123000     -2.558874000
H       -3.421172000      0.282595000     -3.353266000
H       -3.553201000      1.574361000     -2.181862000
C       -2.743935000      1.889966000      0.676808000
C       -1.876090000      2.798821000     -0.208230000
H       -2.014597000      2.659279000     -1.275311000
H       -2.123144000      3.839692000      0.013667000
H       -0.809726000      2.693070000      0.012549000
C       -4.214275000      2.272657000      0.497146000
H       -4.890019000      1.649284000      1.078876000
H       -4.354082000      3.300550000      0.839989000
H       -4.538344000      2.244244000     -0.540696000
C       -2.330614000      2.202428000      2.119797000
H       -1.295320000      1.925517000      2.324433000
H       -2.412730000      3.280716000      2.271659000
H       -2.967611000      1.733236000      2.865700000
81
E(PBEh-3c) = -1746.12824035 au
Lowest Frequencies = 14.75 35.67 47.24 cm-1
9 S=1/2
Pt       0.000000000      0.000000000      0.000000000
P        1.305286000      1.419657000      1.297504000
C        1.853547000     -0.111555000      2.263514000
C        1.524509000     -1.093562000      1.139151000
H       -1.302423000      0.782676000      0.328198000
H        1.108167000     -2.037246000      1.488006000
H        2.337300000     -1.282630000      0.436462000
C        0.913190000     -0.431457000      3.429375000
H        1.005295000      0.263408000      4.260985000
H        1.180694000     -1.418555000      3.812564000
H       -0.132640000     -0.478202000      3.129117000
C        3.286680000     -0.163923000      2.782020000
H        4.039852000     -0.016682000      2.013096000
H        3.475373000     -1.141238000      3.231040000
H        3.451373000      0.586455000      3.556173000
C        2.702816000      2.085963000      0.200950000
C        3.407187000      0.935680000     -0.531047000
H        3.908736000      0.229678000      0.124690000
H        4.178222000      1.369430000     -1.170457000
H        2.733618000      0.382120000     -1.186850000
C        3.744458000      2.879674000      0.990034000
H        3.337871000      3.792038000      1.421927000
H        4.547944000      3.186077000      0.316729000
H        4.197434000      2.298498000      1.791870000
C        2.096431000      2.967654000     -0.901407000
H        1.328038000      2.440479000     -1.469288000
H        2.890297000      3.237384000     -1.601103000
H        1.667956000      3.896663000     -0.541038000
C        0.578808000      2.768418000      2.406591000
C        0.380423000      4.070130000      1.628074000
H        1.316186000      4.552750000      1.354554000
H       -0.157710000      4.773069000      2.266985000
H       -0.220235000      3.930806000      0.728558000
C        1.487485000      3.033502000      3.611356000
H        1.625094000      2.154675000      4.237594000
H        1.027789000      3.801237000      4.237300000
H        2.471473000      3.400546000      3.328213000
C       -0.806444000      2.331319000      2.894100000
H       -1.494808000      2.157201000      2.067268000
H       -1.225804000      3.135770000      3.502093000
H       -0.793581000      1.442011000      3.515588000
P       -1.285817000     -1.536674000     -1.299142000
C       -2.695752000     -0.561421000     -2.146714000
C       -2.141619000      0.769433000     -2.679716000
H       -1.383704000      0.653047000     -3.446630000
H       -2.964564000      1.330078000     -3.128831000
H       -1.729291000      1.393738000     -1.886042000
C       -3.362114000     -1.307671000     -3.306554000
H       -3.791050000     -2.264529000     -3.018229000
H       -4.182705000     -0.694206000     -3.685010000
H       -2.688222000     -1.475345000     -4.142946000
C       -3.778560000     -0.190798000     -1.126974000
H       -3.378424000      0.347515000     -0.266982000
H       -4.489980000      0.477548000     -1.616128000
H       -4.348852000     -1.043598000     -0.767199000
C       -2.027151000     -2.884602000     -0.177763000
C       -2.495159000     -2.231065000      1.131444000
H       -3.247030000     -1.460638000      0.995247000
H       -2.936893000     -3.002897000      1.766051000
H       -1.664365000     -1.793110000      1.685008000
C       -3.195421000     -3.643872000     -0.812327000
H       -2.925597000     -4.135617000     -1.744123000
H       -3.523100000     -4.425392000     -0.122924000
H       -4.061312000     -3.014739000     -1.001539000
C       -0.957194000     -3.907635000      0.218245000
H       -0.084915000     -3.443024000      0.674697000
H       -1.388512000     -4.576725000      0.965254000
H       -0.623860000     -4.532053000     -0.606826000
C       -0.184401000     -2.337124000     -2.631430000
C        1.165578000     -2.720458000     -2.009717000
H        1.096256000     -3.370071000     -1.143078000
H        1.755463000     -3.250476000     -2.760959000
H        1.739903000     -1.838108000     -1.725761000
C       -0.806806000     -3.575486000     -3.281343000
H       -1.779708000     -3.380304000     -3.725036000
H       -0.152006000     -3.919089000     -4.085606000
H       -0.914442000     -4.407165000     -2.589300000
C        0.145432000     -1.321776000     -3.731705000
H        0.556052000     -0.391773000     -3.334423000
H        0.910727000     -1.758235000     -4.376804000
H       -0.700162000     -1.081398000     -4.371397000
81
E(PBEh-3c) = -1754.63640116 au
Lowest Frequencies = i176.42 16.37 27.77 cm-1
TS(HAT) S=1/2
Pd       0.000000000      0.000000000      0.000000000
P        1.506900000      1.252519000      1.286578000
C        1.955444000      0.119446000      2.764776000
C        2.124706000     -1.258905000      2.204607000
H        0.928862000     -1.096257000      0.420441000
H        1.423963000     -2.035886000      2.480254000
H        3.051144000     -1.576093000      1.751398000
C        0.776012000      0.064442000      3.741772000
H        0.621045000      1.000446000      4.271995000
H        0.988469000     -0.695361000      4.496089000
H       -0.155444000     -0.218462000      3.249057000
C        3.215525000      0.538828000      3.530689000
H        4.118872000      0.469458000      2.929646000
H        3.350069000     -0.124850000      4.386154000
H        3.144172000      1.554787000      3.914309000
C        3.065155000      1.607150000      0.260899000
C        3.859892000      0.312828000      0.061997000
H        4.351111000     -0.035580000      0.967900000
H        4.650499000      0.505539000     -0.666035000
H        3.247116000     -0.496704000     -0.335866000
C        3.993549000      2.660322000      0.869589000
H        3.540934000      3.648242000      0.920329000
H        4.879968000      2.753128000      0.238482000
H        4.339359000      2.395567000      1.867126000
C        2.631386000      2.056486000     -1.142445000
H        2.058253000      1.283330000     -1.657461000
H        3.526009000      2.244354000     -1.740295000
H        2.047925000      2.971457000     -1.154856000
C        0.726504000      2.878987000      1.894156000
C        0.687854000      3.898310000      0.751372000
H        1.669650000      4.270051000      0.469167000
H        0.108621000      4.762766000      1.082939000
H        0.193181000      3.512531000     -0.142090000
C        1.446829000      3.507314000      3.088200000
H        1.388272000      2.898024000      3.987931000
H        0.972870000      4.462256000      3.326457000
H        2.496770000      3.711139000      2.887655000
C       -0.738634000      2.606065000      2.264174000
H       -1.320484000      2.258546000      1.406820000
H       -1.196760000      3.541440000      2.593659000
H       -0.870316000      1.887976000      3.067009000
P       -1.302042000     -1.522960000     -1.233906000
C       -2.886164000     -0.552505000     -1.660012000
C       -2.481694000      0.897012000     -1.974815000
H       -1.772605000      1.001845000     -2.789352000
H       -3.374400000      1.460703000     -2.257095000
H       -2.074349000      1.413517000     -1.097728000
C       -3.692117000     -1.123107000     -2.827424000
H       -4.017550000     -2.147094000     -2.652705000
H       -4.593194000     -0.520899000     -2.966211000
H       -3.151155000     -1.099664000     -3.770414000
C       -3.802485000     -0.466832000     -0.434653000
H       -3.287165000     -0.080117000      0.445855000
H       -4.613853000      0.228043000     -0.660933000
H       -4.265100000     -1.415590000     -0.174509000
C       -1.735828000     -3.079123000     -0.233161000
C       -2.041404000     -2.670922000      1.215322000
H       -2.893728000     -2.007913000      1.317612000
H       -2.270824000     -3.572064000      1.788565000
H       -1.185259000     -2.192005000      1.691191000
C       -2.920401000     -3.869190000     -0.794541000
H       -2.764529000     -4.205814000     -1.817364000
H       -3.070209000     -4.762729000     -0.184405000
H       -3.853387000     -3.310830000     -0.763790000
C       -0.517258000     -4.004164000     -0.160517000
H        0.370264000     -3.486405000      0.206034000
H       -0.736668000     -4.807063000      0.545890000
H       -0.277175000     -4.476732000     -1.109966000
C       -0.377409000     -1.996073000     -2.829291000
C        1.080830000     -2.332724000     -2.483011000
H        1.194943000     -3.159583000     -1.790152000
H        1.598077000     -2.614629000     -3.403044000
H        1.607383000     -1.472929000     -2.067568000
C       -0.999871000     -3.171873000     -3.584689000
H       -2.034481000     -2.996107000     -3.872324000
H       -0.437457000     -3.341215000     -4.505977000
H       -0.960828000     -4.102421000     -3.022463000
C       -0.309205000     -0.787421000     -3.768946000
H        0.122849000      0.089259000     -3.283364000
H        0.344379000     -1.041107000     -4.605727000
H       -1.270582000     -0.511346000     -4.195513000
81
E(PBEh-3c) = -1754.63710354 au
Lowest Frequencies = 14.60 25.98 30.69 cm-1
3HAT S=1/2
Pd       0.000000000      0.000000000      0.000000000
P        1.513483000      1.228541000      1.310311000
C        1.961802000      0.219073000      2.877865000
C        2.303317000     -1.157486000      2.419524000
H        1.014744000     -1.075833000     -0.013998000
H        1.521667000     -1.877101000      2.219437000
H        3.325657000     -1.500102000      2.368191000
C        0.720450000      0.103860000      3.774054000
H        0.449606000      1.047925000      4.242789000
H        0.938270000     -0.602222000      4.576621000
H       -0.144984000     -0.278988000      3.230968000
C        3.120501000      0.795505000      3.696395000
H        4.061572000      0.790395000      3.151189000
H        3.264931000      0.175294000      4.582831000
H        2.936054000      1.810554000      4.040392000
C        3.096347000      1.611494000      0.342274000
C        3.967936000      0.353781000      0.275657000
H        4.434331000      0.105767000      1.226063000
H        4.777233000      0.533980000     -0.434969000
H        3.414955000     -0.518393000     -0.075110000
C        3.922184000      2.755363000      0.935492000
H        3.403872000      3.711263000      0.904574000
H        4.835728000      2.873542000      0.348740000
H        4.225477000      2.572024000      1.964322000
C        2.719641000      1.952702000     -1.106898000
H        2.233710000      1.114652000     -1.608492000
H        3.634196000      2.174796000     -1.661279000
H        2.075097000      2.820814000     -1.201501000
C        0.602437000      2.837536000      1.775587000
C        0.564158000      3.791069000      0.576795000
H        1.534513000      4.215308000      0.330828000
H       -0.093016000      4.627288000      0.824186000
H        0.157386000      3.321638000     -0.320807000
C        1.202139000      3.574696000      2.972531000
H        1.140277000      3.000696000      3.894923000
H        0.643943000      4.498955000      3.141512000
H        2.242577000      3.855050000      2.819317000
C       -0.861561000      2.484272000      2.079745000
H       -1.392529000      2.115806000      1.195749000
H       -1.388311000      3.391288000      2.386025000
H       -0.992271000      1.757025000      2.874811000
P       -1.360619000     -1.430567000     -1.276610000
C       -2.946909000     -0.425765000     -1.608338000
C       -2.539863000      1.019385000     -1.942118000
H       -1.872402000      1.114834000     -2.791600000
H       -3.439596000      1.593065000     -2.177067000
H       -2.075734000      1.528572000     -1.091115000
C       -3.829695000     -0.974990000     -2.730860000
H       -4.160838000     -1.995113000     -2.545968000
H       -4.726970000     -0.356582000     -2.807127000
H       -3.346481000     -0.949604000     -3.704619000
C       -3.793420000     -0.332625000     -0.333867000
H       -3.229329000      0.045967000      0.520637000
H       -4.606764000      0.373361000     -0.514045000
H       -4.253973000     -1.275856000     -0.050677000
C       -1.773633000     -2.995481000     -0.277992000
C       -1.992207000     -2.608422000      1.192213000
H       -2.801680000     -1.904098000      1.352332000
H       -2.243008000     -3.511342000      1.753821000
H       -1.089951000     -2.191355000      1.641410000
C       -3.003102000     -3.753140000     -0.785191000
H       -2.914671000     -4.066479000     -1.822879000
H       -3.130120000     -4.659133000     -0.188469000
H       -3.923312000     -3.181977000     -0.684499000
C       -0.573771000     -3.948319000     -0.281428000
H        0.342369000     -3.458450000      0.052257000
H       -0.777904000     -4.758335000      0.421306000
H       -0.389274000     -4.409852000     -1.248401000
C       -0.537564000     -1.899187000     -2.927263000
C        0.930470000     -2.275387000     -2.678534000
H        1.067063000     -3.107505000     -1.996133000
H        1.379085000     -2.566503000     -3.630971000
H        1.505140000     -1.430736000     -2.298079000
C       -1.234909000     -3.051910000     -3.653989000
H       -2.284284000     -2.853447000     -3.860057000
H       -0.744889000     -3.213300000     -4.616925000
H       -1.171021000     -3.992894000     -3.112029000
C       -0.498878000     -0.682407000     -3.857507000
H       -0.018795000      0.179831000     -3.391797000
H        0.096705000     -0.943488000     -4.734263000
H       -1.477846000     -0.382481000     -4.223507000
129
E(PBEh-3c) = -2523.06425163 au
Lowest Frequencies = 2.32 11.12 20.53 cm-1
[9][OMes*] (reactant precursor complex) MS=0
Pt       0.000000000      0.000000000      0.000000000
P        1.250431000      1.961906000     -0.142475000
C        2.593269000      1.053166000      0.831492000
C        2.121776000     -0.345142000      0.430445000
H        2.225778000     -1.082596000      1.225551000
H        2.564319000     -0.729632000     -0.488753000
C        2.394493000      1.172277000      2.344867000
H        2.627308000      2.159751000      2.736428000
H        3.080648000      0.472292000      2.827096000
H        1.388162000      0.903082000      2.663380000
C        4.053567000      1.364252000      0.521387000
H        4.314854000      1.253893000     -0.527883000
H        4.695865000      0.684212000      1.084960000
H        4.312477000      2.379447000      0.824548000
C        1.747205000      2.196251000     -1.957258000
C        2.363371000      0.911572000     -2.525314000
H        3.289927000      0.613480000     -2.041827000
H        2.598933000      1.085664000     -3.577142000
H        1.671738000      0.068714000     -2.495254000
C        2.733749000      3.346644000     -2.160375000
H        2.303745000      4.314891000     -1.912508000
H        3.018535000      3.389976000     -3.213910000
H        3.650216000      3.226450000     -1.583341000
C        0.471573000      2.449800000     -2.774314000
H       -0.262839000      1.654440000     -2.640029000
H        0.735031000      2.477845000     -3.833991000
H       -0.011256000      3.392895000     -2.543281000
C        0.765077000      3.605048000      0.659083000
C       -0.104623000      4.451438000     -0.272392000
H        0.437051000      4.835906000     -1.134151000
H       -0.463534000      5.316273000      0.290309000
H       -0.984893000      3.913367000     -0.618293000
C        2.007548000      4.410997000      1.047934000
H        2.638381000      3.905254000      1.775936000
H        1.685691000      5.347260000      1.509461000
H        2.629706000      4.673739000      0.194714000
C       -0.091303000      3.317376000      1.894514000
H       -1.010331000      2.799534000      1.626960000
H       -0.378203000      4.269708000      2.346583000
H        0.414618000      2.738019000      2.660395000
P       -1.155428000     -2.082727000      0.151073000
C       -3.020780000     -1.753766000     -0.088374000
C       -3.221304000     -0.718091000     -1.204321000
H       -2.824666000     -1.014007000     -2.169837000
H       -4.294895000     -0.562385000     -1.335149000
H       -2.800212000      0.249415000     -0.936193000
C       -3.830205000     -3.010289000     -0.422212000
H       -3.704144000     -3.808324000      0.305527000
H       -4.890544000     -2.748854000     -0.429170000
H       -3.602551000     -3.410868000     -1.407748000
C       -3.605332000     -1.116541000      1.176416000
H       -3.075392000     -0.212444000      1.471384000
H       -4.630562000     -0.810190000      0.959111000
H       -3.650952000     -1.794345000      2.024977000
C       -0.864626000     -2.890939000      1.850138000
C       -0.876390000     -1.789199000      2.919078000
H       -1.794701000     -1.211173000      2.951341000
H       -0.752555000     -2.253114000      3.900459000
H       -0.050154000     -1.091685000      2.781849000
C       -1.891137000     -3.967742000      2.215309000
H       -1.938937000     -4.775592000      1.487482000
H       -1.598968000     -4.415096000      3.168051000
H       -2.896350000     -3.577187000      2.352175000
C        0.523891000     -3.537868000      1.917708000
H        1.324413000     -2.842130000      1.673249000
H        0.695749000     -3.868686000      2.944299000
H        0.622743000     -4.416309000      1.285300000
C       -0.542415000     -3.243760000     -1.230880000
C        0.987956000     -3.176752000     -1.314194000
H        1.497848000     -3.432091000     -0.391085000
H        1.325391000     -3.885022000     -2.074301000
H        1.331625000     -2.191952000     -1.629155000
C       -0.966847000     -4.705209000     -1.061706000
H       -2.044229000     -4.831463000     -0.997554000
H       -0.631217000     -5.269214000     -1.934990000
H       -0.519990000     -5.181934000     -0.192225000
C       -1.053096000     -2.743056000     -2.586090000
H       -0.821711000     -1.689364000     -2.751753000
H       -0.551576000     -3.309393000     -3.373845000
H       -2.121239000     -2.890571000     -2.724051000
C       -4.099656000      4.420577000     -0.197041000
C       -3.987398000      5.769855000      0.042437000
C       -3.937206000      3.507191000      0.935444000
C       -4.378578000      3.874363000     -1.594736000
H       -4.045397000      6.454990000     -0.788735000
C       -3.813646000      6.300311000      1.328753000
C       -3.979382000      4.059955000      2.292342000
O       -3.750895000      2.294482000      0.748971000
H       -1.189948000      0.715288000      0.697694000
C       -3.872187000      5.417442000      2.427629000
C       -3.623973000      7.787163000      1.579878000
C       -4.161552000      3.140477000      3.497550000
H       -3.845254000      5.845226000      3.419686000
C       -4.825508000      8.327904000      2.368365000
C       -3.498818000      8.588849000      0.283719000
C       -2.338276000      7.993904000      2.394661000
H       -5.754429000      8.192347000      1.813474000
H       -4.702257000      9.395878000      2.556224000
H       -4.942708000      7.839441000      3.335948000
H       -2.660195000      8.250519000     -0.327396000
H       -4.404908000      8.543065000     -0.322323000
H       -3.325925000      9.639916000      0.516810000
C       -4.782637000      4.992349000     -2.562311000
C       -5.543683000      2.872095000     -1.555041000
C       -3.128199000      3.200671000     -2.175665000
H       -5.665535000      5.532667000     -2.217451000
H       -5.026333000      4.559879000     -3.533383000
H       -3.983536000      5.715784000     -2.733333000
H       -5.296134000      1.969341000     -1.004499000
H       -6.430361000      3.318215000     -1.101973000
H       -5.808699000      2.582068000     -2.573289000
C       -5.403101000      2.257306000      3.288313000
C       -4.390300000      3.945046000      4.781513000
C       -2.927835000      2.257712000      3.732407000
H       -6.291803000      2.865364000      3.112470000
H       -5.586989000      1.661492000      4.184344000
H       -5.287872000      1.571629000      2.452807000
H       -3.527780000      4.555828000      5.054399000
H       -5.264264000      4.594650000      4.712696000
H       -4.563102000      3.258165000      5.610589000
H       -2.736491000      2.420854000     -1.525981000
H       -3.362116000      2.749380000     -3.142213000
H       -2.342023000      3.938585000     -2.343596000
H       -2.044536000      2.864952000      3.936609000
H       -3.093972000      1.620247000      4.603531000
H       -2.712471000      1.611655000      2.884580000
H       -1.466603000      7.616806000      1.855973000
H       -2.177371000      9.056443000      2.583182000
H       -2.373804000      7.494522000      3.363041000
129
E(PBEh-3c) = -2523.04652915 au
Lowest Frequencies = i1239.34 18.97 28.64 cm-1
TS(HAT-1) MS=0
Pt       0.000000000      0.000000000      0.000000000
P        1.460043000      1.818044000     -0.260196000
C        2.582135000      0.950019000      0.981913000
C        1.935317000     -0.423327000      0.798013000
H        1.821098000     -0.955044000      1.742994000
H        2.459689000     -1.060200000      0.088099000
C        2.313159000      1.385080000      2.424233000
H        2.696951000      2.377157000      2.652855000
H        2.835639000      0.687491000      3.082827000
H        1.257158000      1.346499000      2.689390000
C        4.089241000      0.983710000      0.750597000
H        4.389793000      0.634649000     -0.232901000
H        4.580846000      0.340723000      1.484036000
H        4.487871000      1.989553000      0.884020000
C        2.144232000      1.673243000     -2.029303000
C        2.617797000      0.246169000     -2.325878000
H        3.456814000     -0.086587000     -1.720104000
H        2.949757000      0.210960000     -3.365827000
H        1.814989000     -0.482898000     -2.228577000
C        3.301482000      2.634379000     -2.310001000
H        2.994705000      3.677584000     -2.297599000
H        3.690102000      2.435315000     -3.310951000
H        4.129365000      2.513484000     -1.612943000
C        0.996854000      1.938308000     -3.015176000
H        0.178245000      1.229985000     -2.882637000
H        1.377115000      1.812131000     -4.031508000
H        0.583122000      2.939615000     -2.955249000
C        1.224540000      3.640506000      0.205334000
C        0.506670000      4.414160000     -0.901746000
H        1.100449000      4.517925000     -1.806916000
H        0.304721000      5.423908000     -0.537861000
H       -0.455395000      3.971824000     -1.154137000
C        2.562209000      4.324031000      0.502215000
H        3.126207000      3.834611000      1.293783000
H        2.362199000      5.343407000      0.840947000
H        3.205723000      4.400107000     -0.369722000
C        0.336077000      3.709608000      1.447605000
H       -0.539820000      3.075062000      1.357072000
H       -0.019117000      4.733636000      1.577265000
H        0.854395000      3.437495000      2.360699000
P       -1.009454000     -2.215278000      0.034824000
C       -2.817328000     -2.106871000     -0.582060000
C       -2.877706000     -1.082722000     -1.721369000
H       -2.240152000     -1.317088000     -2.567749000
H       -3.903184000     -1.039087000     -2.096828000
H       -2.628537000     -0.084260000     -1.372973000
C       -3.423385000     -3.424166000     -1.074440000
H       -3.402546000     -4.214193000     -0.326932000
H       -4.473569000     -3.245307000     -1.316126000
H       -2.956148000     -3.797581000     -1.982305000
C       -3.718510000     -1.565682000      0.531348000
H       -3.351188000     -0.634346000      0.950066000
H       -4.700350000     -1.351737000      0.102302000
H       -3.879372000     -2.276416000      1.336956000
C       -0.995618000     -3.004122000      1.772482000
C       -1.314782000     -1.903918000      2.792016000
H       -2.263490000     -1.404588000      2.620782000
H       -1.357301000     -2.348928000      3.789305000
H       -0.539434000     -1.138400000      2.810489000
C       -1.975808000     -4.169569000      1.953134000
H       -1.801784000     -4.982607000      1.252819000
H       -1.837660000     -4.578544000      2.956534000
H       -3.019298000     -3.877923000      1.879158000
C        0.396713000     -3.534271000      2.130405000
H        1.182134000     -2.793079000      2.002263000
H        0.391209000     -3.810491000      3.187035000
H        0.675238000     -4.428279000      1.576521000
C       -0.065177000     -3.371641000     -1.168295000
C        1.452575000     -3.276210000     -0.973001000
H        1.794785000     -3.454097000      0.041277000
H        1.922472000     -4.034507000     -1.603464000
H        1.844674000     -2.317903000     -1.301532000
C       -0.451745000     -4.848506000     -1.028579000
H       -1.517321000     -5.034142000     -1.110695000
H        0.031141000     -5.410297000     -1.831779000
H       -0.104188000     -5.283870000     -0.094268000
C       -0.312764000     -2.925780000     -2.614181000
H       -0.099514000     -1.865396000     -2.761882000
H        0.363117000     -3.482160000     -3.267418000
H       -1.321270000     -3.123154000     -2.967519000
C       -3.322643000      3.646293000     -0.179081000
C       -3.367599000      4.998991000      0.088193000
C       -2.986348000      2.750591000      0.907459000
C       -3.696108000      3.118052000     -1.565403000
H       -3.581686000      5.682015000     -0.717682000
C       -3.168560000      5.526945000      1.365306000
C       -2.966227000      3.264305000      2.263960000
O       -2.751875000      1.515513000      0.674369000
H       -1.352962000      0.912938000      0.448560000
C       -3.031239000      4.626929000      2.432033000
C       -3.128186000      7.022510000      1.634896000
C       -2.910163000      2.335558000      3.478785000
H       -2.977684000      5.033920000      3.430530000
C       -4.219687000      7.400729000      2.646343000
C       -3.343901000      7.851604000      0.368437000
C       -1.747622000      7.374797000      2.208059000
H       -5.211798000      7.158417000      2.263638000
H       -4.191456000      8.473465000      2.843442000
H       -4.100646000      6.893588000      3.604087000
H       -2.586035000      7.651799000     -0.391182000
H       -4.326719000      7.678674000     -0.072347000
H       -3.283858000      8.913191000      0.609604000
C       -4.236488000      4.229454000     -2.474161000
C       -4.827525000      2.085291000     -1.427702000
C       -2.483271000      2.518482000     -2.287653000
H       -5.127744000      4.707955000     -2.065372000
H       -4.513379000      3.800065000     -3.437837000
H       -3.493741000      5.002304000     -2.677332000
H       -4.540271000      1.210138000     -0.853248000
H       -5.699253000      2.531984000     -0.947279000
H       -5.136415000      1.747677000     -2.418785000
C       -4.043063000      1.299468000      3.401635000
C       -3.117708000      3.105915000      4.788879000
C       -1.548642000      1.639779000      3.586048000
H       -5.015305000      1.790261000      3.337611000
H       -4.043883000      0.689559000      4.306850000
H       -3.949047000      0.631475000      2.551371000
H       -2.319354000      3.822320000      4.989264000
H       -4.069979000      3.637996000      4.809715000
H       -3.124004000      2.402447000      5.621812000
H       -1.890997000      1.857426000     -1.659991000
H       -2.808101000      1.951350000     -3.162408000
H       -1.825419000      3.310190000     -2.648385000
H       -0.758666000      2.370789000      3.766752000
H       -1.551268000      0.946285000      4.429521000
H       -1.289158000      1.074782000      2.694153000
H       -0.953341000      7.126847000      1.500628000
H       -1.684692000      8.445146000      2.411051000
H       -1.537483000      6.853217000      3.142495000
129
E(PBEh-3c) = -2523.13939228 au
Lowest Frequencies = i3.84 12.24 17.90 cm-1
[5+][HOMes*] (product successor complex) S=0
Pt       0.000000000      0.000000000      0.000000000
P        0.997075000      2.080389000     -0.089730000
C        2.447237000      1.200848000      0.759752000
C        2.012357000     -0.193225000      0.278349000
H        2.218005000     -0.969212000      1.020092000
H        2.475094000     -0.486443000     -0.666530000
C        2.331026000      1.212384000      2.285911000
H        2.513370000      2.191619000      2.722776000
H        3.097575000      0.543681000      2.684412000
H        1.370424000      0.844673000      2.643178000
C        3.867847000      1.618737000      0.397289000
H        4.070008000      1.619780000     -0.669457000
H        4.581125000      0.933738000      0.860746000
H        4.086054000      2.617361000      0.778120000
C        1.405207000      2.540671000     -1.880772000
C        2.108036000      1.372208000     -2.584271000
H        3.083775000      1.125674000     -2.176004000
H        2.269638000      1.654560000     -3.626533000
H        1.497014000      0.469240000     -2.588900000
C        2.271915000      3.795050000     -1.988571000
H        1.751488000      4.687285000     -1.644628000
H        2.529344000      3.966533000     -3.036025000
H        3.207308000      3.714542000     -1.434877000
C        0.089972000      2.745047000     -2.648555000
H       -0.564262000      1.875989000     -2.566141000
H        0.321776000      2.879143000     -3.707503000
H       -0.470982000      3.619450000     -2.336289000
C        0.348415000      3.554152000      0.890563000
C       -0.677720000      4.333341000      0.067730000
H       -0.240420000      4.874678000     -0.768917000
H       -1.143770000      5.077742000      0.714330000
H       -1.488333000      3.704381000     -0.300006000
C        1.476801000      4.495820000      1.317147000
H        2.213503000      4.014523000      1.957820000
H        1.049472000      5.322790000      1.889470000
H        2.004648000      4.929207000      0.470433000
C       -0.396534000      3.034566000      2.125814000
H       -1.178883000      2.323577000      1.857952000
H       -0.885957000      3.881370000      2.612086000
H        0.250341000      2.569705000      2.863189000
P       -0.852011000     -2.202552000      0.132473000
C       -2.701768000     -1.807808000      0.385382000
C       -3.021308000     -0.554385000     -0.447333000
H       -2.830442000     -0.650670000     -1.511275000
H       -4.081779000     -0.312936000     -0.338003000
H       -2.507825000      0.349034000     -0.082133000
C       -3.661370000     -2.935475000      0.006211000
H       -3.474182000     -3.848055000      0.568942000
H       -4.684507000     -2.623118000      0.228464000
H       -3.631417000     -3.182116000     -1.052466000
C       -2.972791000     -1.411512000      1.840937000
H       -2.329615000     -0.599847000      2.184697000
H       -4.002280000     -1.051923000      1.910563000
H       -2.885440000     -2.241063000      2.537490000
C       -0.210407000     -3.266452000      1.570298000
C        0.017812000     -2.370126000      2.794140000
H       -0.883774000     -1.896935000      3.168574000
H        0.417380000     -2.983339000      3.605321000
H        0.745146000     -1.584276000      2.594170000
C       -1.149534000     -4.413901000      1.950882000
H       -1.369830000     -5.079898000      1.119231000
H       -0.669195000     -5.019228000      2.723235000
H       -2.093962000     -4.072808000      2.369130000
C        1.156704000     -3.865179000      1.218583000
H        1.876964000     -3.114095000      0.896059000
H        1.564265000     -4.335327000      2.115852000
H        1.101010000     -4.640927000      0.458904000
C       -0.599174000     -3.113930000     -1.517148000
C        0.878461000     -3.005044000     -1.918402000
H        1.560341000     -3.511107000     -1.242597000
H        1.007517000     -3.464978000     -2.900796000
H        1.194828000     -1.965949000     -2.005098000
C       -1.010935000     -4.587136000     -1.492872000
H       -2.049869000     -4.735550000     -1.205746000
H       -0.891932000     -5.003059000     -2.495664000
H       -0.388809000     -5.185014000     -0.830475000
C       -1.381450000     -2.399190000     -2.624712000
H       -1.121275000     -1.341896000     -2.698361000
H       -1.118628000     -2.858028000     -3.580034000
H       -2.460422000     -2.487251000     -2.523797000
C       -4.324011000      4.531828000     -0.473414000
C       -3.810253000      5.813420000     -0.287636000
C       -4.647990000      3.795829000      0.674694000
C       -4.565697000      3.991066000     -1.889471000
H       -3.571911000      6.399675000     -1.160004000
C       -3.605801000      6.375258000      0.962692000
C       -4.446871000      4.311464000      1.968689000
O       -5.161457000      2.548568000      0.478840000
H       -5.665635000      2.277494000      1.247586000
C       -3.924606000      5.595601000      2.067259000
C       -3.078555000      7.794305000      1.161772000
C       -4.822160000      3.529634000      3.238032000
H       -3.771369000      6.020265000      3.048490000
C       -4.108561000      8.608182000      1.957143000
C       -2.832441000      8.513044000     -0.165083000
C       -1.755196000      7.758643000      1.937718000
H       -5.063369000      8.649647000      1.431901000
H       -3.760766000      9.632626000      2.103055000
H       -4.294948000      8.185843000      2.945329000
H       -2.078868000      8.010660000     -0.774947000
H       -3.744845000      8.599923000     -0.756737000
H       -2.472073000      9.525420000      0.021375000
C       -4.058477000      4.964414000     -2.959882000
C       -6.070296000      3.802800000     -2.134349000
C       -3.821647000      2.667361000     -2.120964000
H       -4.577471000      5.923180000     -2.933755000
H       -4.234526000      4.536900000     -3.947682000
H       -2.986004000      5.153687000     -2.875993000
H       -6.513704000      3.063692000     -1.472087000
H       -6.605413000      4.743383000     -1.996379000
H       -6.244551000      3.472863000     -3.160870000
C       -6.344959000      3.306789000      3.312642000
C       -4.461219000      4.304531000      4.511201000
C       -4.062516000      2.194659000      3.326693000
H       -6.875415000      4.257264000      3.255088000
H       -6.610111000      2.833711000      4.259603000
H       -6.773061000      2.669570000      2.534148000
H       -3.394803000      4.526694000      4.570602000
H       -5.011768000      5.241656000      4.596688000
H       -4.714927000      3.703942000      5.385476000
H       -4.186826000      1.862449000     -1.490329000
H       -3.936979000      2.350377000     -3.159768000
H       -2.752471000      2.784868000     -1.933356000
H       -2.992775000      2.378569000      3.434411000
H       -4.388863000      1.633359000      4.204098000
H       -4.188065000      1.546961000      2.459914000
H       -0.983148000      7.226348000      1.378176000
H       -1.388090000      8.770774000      2.118318000
H       -1.858029000      7.273337000      2.909738000
129
E(PBEh-3c) = -2523.053824194105 au
Lowest Frequencies = 5.03 8.59 14.93 cm-1
[9'][OMes*] (reactant precursor complex) MS=0
Pt       0.000000000      0.000000000      0.000000000
P        2.299078000      0.565557000      0.313549000
C        2.411557000      0.468608000     -1.570692000
C        0.925419000      0.742226000     -1.811687000
H       -1.149268000     -0.023204000     -1.042475000
H        0.526335000      0.201967000     -2.669384000
H        0.660131000      1.793068000     -1.904178000
C        2.681865000     -0.955006000     -2.063652000
H        3.701593000     -1.292486000     -1.892043000
H        2.523113000     -0.966843000     -3.144316000
H        1.993183000     -1.684295000     -1.638287000
C        3.362980000      1.417174000     -2.290950000
H        3.198191000      2.463240000     -2.048561000
H        3.228514000      1.311689000     -3.369739000
H        4.404696000      1.182825000     -2.067801000
C        2.434175000      2.357534000      0.920091000
C        1.556279000      3.284461000      0.069970000
H        1.877830000      3.380043000     -0.964045000
H        1.605705000      4.285096000      0.504684000
H        0.508420000      2.983435000      0.077209000
C        3.870310000      2.881914000      0.907416000
H        4.517437000      2.360567000      1.610449000
H        3.868494000      3.933030000      1.204486000
H        4.326866000      2.827317000     -0.079725000
C        1.856855000      2.433885000      2.340501000
H        0.821075000      2.093765000      2.368743000
H        1.867552000      3.476887000      2.664923000
H        2.415251000      1.869231000      3.079866000
C        3.578528000     -0.551659000      1.157437000
C        3.673008000     -0.259903000      2.656533000
H        4.106257000      0.713053000      2.877655000
H        4.330866000     -1.005395000      3.108399000
H        2.711101000     -0.335741000      3.164063000
C        4.967835000     -0.381256000      0.535755000
H        4.995590000     -0.634607000     -0.521443000
H        5.667615000     -1.051516000      1.040549000
H        5.355525000      0.628833000      0.647719000
C        3.114588000     -2.005610000      1.019143000
H        2.120422000     -2.154149000      1.442056000
H        3.805209000     -2.647630000      1.570227000
H        3.097491000     -2.361542000     -0.005598000
P       -1.989379000     -0.719763000      1.039204000
C       -1.537803000     -1.401209000      2.772474000
C       -0.491482000     -0.493528000      3.431764000
H       -0.808628000      0.535934000      3.560502000
H       -0.275380000     -0.889091000      4.426968000
H        0.447448000     -0.488001000      2.877589000
C       -2.740561000     -1.526680000      3.709988000
H       -3.542278000     -2.138545000      3.304469000
H       -2.410201000     -2.005549000      4.634847000
H       -3.156766000     -0.561120000      3.988267000
C       -0.871141000     -2.773152000      2.630510000
H       -0.031327000     -2.756780000      1.934772000
H       -0.473017000     -3.061839000      3.605800000
H       -1.556302000     -3.560526000      2.327668000
C       -2.820879000     -2.089593000      0.009013000
C       -1.741245000     -3.035186000     -0.533142000
H       -1.196295000     -3.573418000      0.235675000
H       -2.229443000     -3.782945000     -1.162041000
H       -1.018129000     -2.513334000     -1.159929000
C       -3.857233000     -2.902083000      0.790661000
H       -4.656129000     -2.290060000      1.204551000
H       -4.324845000     -3.611494000      0.104738000
H       -3.425043000     -3.490503000      1.596493000
C       -3.519994000     -1.486052000     -1.212838000
H       -2.859054000     -0.887297000     -1.836892000
H       -3.874302000     -2.309713000     -1.836692000
H       -4.392855000     -0.889967000     -0.958387000
C       -3.146927000      0.781335000      1.208178000
C       -3.149064000      1.593127000     -0.095292000
H       -3.443689000      1.036080000     -0.978946000
H       -3.859671000      2.415269000      0.018784000
H       -2.174951000      2.037065000     -0.297833000
C       -4.586625000      0.391825000      1.560625000
H       -4.659341000     -0.192513000      2.474764000
H       -5.164846000      1.304741000      1.716916000
H       -5.082935000     -0.160957000      0.766463000
C       -2.620963000      1.731042000      2.290388000
H       -1.582690000      2.019447000      2.120674000
H       -3.215001000      2.646616000      2.255056000
H       -2.717172000      1.338597000      3.300276000
C       -1.512302000     -0.189840000     -5.854951000
C       -1.021701000      0.115235000     -7.102726000
C       -1.821258000      0.909986000     -4.940286000
C       -1.741696000     -1.637076000     -5.429258000
H       -0.784559000     -0.687075000     -7.783190000
C       -0.817543000      1.430291000     -7.540073000
C       -1.662929000      2.287431000     -5.413538000
O       -2.207991000      0.681890000     -3.780329000
C       -1.159586000      2.484138000     -6.670779000
C       -0.250864000      1.758178000     -8.912374000
C       -2.072546000      3.460718000     -4.528112000
H       -1.020466000      3.493449000     -7.029156000
C       -1.260489000      2.619209000     -9.685487000
C        0.043403000      0.508952000     -9.743154000
C        1.060789000      2.537955000     -8.734304000
H       -2.204123000      2.090878000     -9.826459000
H       -0.865245000      2.864188000    -10.672584000
H       -1.479934000      3.561249000     -9.182449000
H        0.785088000     -0.137544000     -9.271165000
H       -0.854448000     -0.080833000     -9.934363000
H        0.446153000      0.802214000    -10.712816000
C       -1.388033000     -2.621361000     -6.549143000
C       -3.223895000     -1.860606000     -5.089135000
C       -0.856874000     -1.995124000     -4.225203000
H       -1.998540000     -2.472374000     -7.441051000
H       -1.571824000     -3.639433000     -6.204176000
H       -0.337047000     -2.566931000     -6.838119000
H       -3.558633000     -1.254537000     -4.252029000
H       -3.857579000     -1.632510000     -5.947534000
H       -3.387753000     -2.909447000     -4.832407000
C       -3.574999000      3.375361000     -4.214514000
C       -1.831905000      4.804016000     -5.224911000
C       -1.259800000      3.478428000     -3.224860000
H       -4.163359000      3.366486000     -5.133489000
H       -3.884411000      4.250120000     -3.638820000
H       -3.831055000      2.489166000     -3.639578000
H       -0.779272000      4.967973000     -5.462749000
H       -2.411766000      4.904053000     -6.143540000
H       -2.140168000      5.614438000     -4.563629000
H       -1.090609000     -1.396875000     -3.349062000
H       -0.998443000     -3.045380000     -3.960606000
H        0.200486000     -1.860137000     -4.464295000
H       -0.188783000      3.522435000     -3.436965000
H       -1.515233000      4.366953000     -2.643569000
H       -1.453339000      2.604526000     -2.608035000
H        1.796389000      1.952229000     -8.181292000
H        1.490376000      2.777630000     -9.708366000
H        0.917659000      3.479579000     -8.203458000
129
E(PBEh-3c) = -2523.036601173664
Lowest Frequencies = i924.39 13.03 16.02 cm-1
TS(HAT-1') MS=0
Pt       0.000000000      0.000000000      0.000000000
P        2.316718000      0.457761000      0.323689000
C        2.529640000      0.284652000     -1.521086000
C        1.042636000      0.585384000     -1.754931000
H       -1.069029000      0.303293000     -1.250675000
H        0.674083000     -0.006821000     -2.596624000
H        0.847356000      1.637875000     -1.965026000
C        2.750262000     -1.162170000     -1.968722000
H        3.749476000     -1.544582000     -1.772948000
H        2.608106000     -1.192961000     -3.051777000
H        2.019603000     -1.845917000     -1.538113000
C        3.512307000      1.175794000     -2.266455000
H        3.392155000      2.233773000     -2.051117000
H        3.357530000      1.049660000     -3.341248000
H        4.547983000      0.907457000     -2.054130000
C        2.522462000      2.259459000      0.882263000
C        1.731012000      3.203660000     -0.025174000
H        2.084306000      3.230910000     -1.052539000
H        1.830653000      4.216443000      0.371588000
H        0.669693000      2.963690000     -0.033931000
C        3.987547000      2.699701000      0.902114000
H        4.575325000      2.185324000      1.659357000
H        4.030697000      3.764045000      1.143612000
H        4.481930000      2.568440000     -0.059309000
C        1.907038000      2.418667000      2.277082000
H        0.841808000      2.192149000      2.263742000
H        2.016529000      3.460015000      2.588269000
H        2.372990000      1.808840000      3.044816000
C        3.538370000     -0.676461000      1.255625000
C        3.655622000     -0.345748000      2.744004000
H        4.086869000      0.634191000      2.935269000
H        4.328868000     -1.075661000      3.198894000
H        2.709569000     -0.417207000      3.276066000
C        4.934583000     -0.552715000      0.631980000
H        4.961867000     -0.813965000     -0.422093000
H        5.606289000     -1.244492000      1.146229000
H        5.356968000      0.442721000      0.741870000
C        3.050969000     -2.123041000      1.146609000
H        2.045602000     -2.242339000      1.545660000
H        3.714688000     -2.762020000      1.732977000
H        3.053918000     -2.504815000      0.131467000
P       -1.770008000     -0.733835000      1.584175000
C       -1.101058000     -1.200911000      3.318207000
C       -0.047114000     -0.173119000      3.730693000
H       -0.440715000      0.824676000      3.898614000
H        0.415238000     -0.494575000      4.667411000
H        0.738845000     -0.096695000      2.982883000
C       -2.154113000     -1.285344000      4.425281000
H       -2.957528000     -1.983791000      4.206780000
H       -1.666724000     -1.636574000      5.338483000
H       -2.597030000     -0.321406000      4.662732000
C       -0.378031000     -2.548546000      3.248694000
H        0.332032000     -2.599784000      2.424879000
H        0.184793000     -2.690270000      4.173696000
H       -1.055883000     -3.393596000      3.162344000
C       -2.632272000     -2.275777000      0.861129000
C       -1.562530000     -3.243459000      0.332969000
H       -1.010983000     -3.749154000      1.118662000
H       -2.054683000     -4.018862000     -0.258295000
H       -0.839900000     -2.752780000     -0.317596000
C       -3.531884000     -3.037977000      1.837763000
H       -4.332674000     -2.427247000      2.247558000
H       -4.003656000     -3.864119000      1.300574000
H       -2.983704000     -3.477548000      2.667632000
C       -3.486270000     -1.856331000     -0.338367000
H       -2.931878000     -1.277272000     -1.073063000
H       -3.842786000     -2.756980000     -0.843466000
H       -4.369756000     -1.290651000     -0.051277000
C       -3.055141000      0.659503000      1.812082000
C       -3.302627000      1.345660000      0.465540000
H       -3.658461000      0.688913000     -0.321045000
H       -4.061873000      2.118536000      0.609914000
H       -2.404418000      1.843112000      0.107325000
C       -4.403116000      0.207843000      2.379195000
H       -4.326964000     -0.309414000      3.332035000
H       -5.023550000      1.091322000      2.546973000
H       -4.953507000     -0.431234000      1.692156000
C       -2.480448000      1.750584000      2.721913000
H       -1.496940000      2.088867000      2.392021000
H       -3.143987000      2.617352000      2.680647000
H       -2.418424000      1.458888000      3.766935000
C       -1.111025000     -0.268601000     -4.533321000
C       -0.360821000      0.082433000     -5.634045000
C       -1.488956000      0.784898000     -3.602518000
C       -1.559140000     -1.715774000     -4.336695000
H       -0.025381000     -0.693135000     -6.302904000
C       -0.029781000      1.405245000     -5.937050000
C       -1.336551000      2.172093000     -4.020659000
O       -1.967134000      0.500947000     -2.459866000
C       -0.595967000      2.421050000     -5.148585000
C        0.845614000      1.773849000     -7.121949000
C       -2.001508000      3.317983000     -3.258335000
H       -0.439515000      3.443733000     -5.458392000
C       -0.018039000      2.484933000     -8.173924000
C        1.494350000      0.551809000     -7.773018000
C        1.967020000      2.712571000     -6.651683000
H       -0.814947000      1.834087000     -8.535798000
H        0.592866000      2.771395000     -9.031708000
H       -0.481696000      3.392723000     -7.786618000
H        2.096239000     -0.019780000     -7.064208000
H        0.761841000     -0.121352000     -8.221125000
H        2.157365000      0.873271000     -8.576595000
C       -1.247646000     -2.577051000     -5.566019000
C       -3.083985000     -1.759880000     -4.144191000
C       -0.840098000     -2.358701000     -3.147921000
H       -1.719146000     -2.194679000     -6.472769000
H       -1.635075000     -3.583387000     -5.403384000
H       -0.177096000     -2.680473000     -5.749959000
H       -3.416363000     -1.238703000     -3.251910000
H       -3.595758000     -1.320816000     -5.002036000
H       -3.412653000     -2.797646000     -4.064478000
C       -3.486515000      3.008456000     -3.009566000
C       -1.951219000      4.627897000     -4.053548000
C       -1.271734000      3.565737000     -1.936043000
H       -4.002685000      2.798306000     -3.947368000
H       -3.968431000      3.877213000     -2.558364000
H       -3.636875000      2.164795000     -2.343146000
H       -0.934497000      4.997607000     -4.195890000
H       -2.425281000      4.537914000     -5.032227000
H       -2.488852000      5.400236000     -3.503026000
H       -0.997155000     -1.816585000     -2.220812000
H       -1.201328000     -3.378513000     -3.000366000
H        0.235221000     -2.415785000     -3.327137000
H       -0.241770000      3.879431000     -2.116010000
H       -1.764332000      4.360940000     -1.372750000
H       -1.251445000      2.678019000     -1.310195000
H        2.587104000      2.237207000     -5.889322000
H        2.614068000      2.970242000     -7.491301000
H        1.589176000      3.647721000     -6.238342000
129
E(PBEh-3c) = -2523.124356391767 au
Lowest Frequencies = i3.6 13.48 21.07 cm-1
[5iso][HOMes*] (product successor complex) S=0
Pt       0.000000000      0.000000000      0.000000000
P        2.182897000      0.317985000     -0.298353000
C        1.991370000      0.182024000     -2.142142000
C        0.520884000      0.588959000     -1.924663000
H       -3.515261000      1.379944000     -3.554127000
H       -0.162570000      0.023027000     -2.566982000
H        0.338604000      1.652762000     -2.076610000
C        2.007494000     -1.253487000     -2.669503000
H        3.005871000     -1.685581000     -2.711426000
H        1.625255000     -1.221955000     -3.692382000
H        1.356778000     -1.924462000     -2.110667000
C        2.831288000      1.027234000     -3.084645000
H        2.895162000      2.076993000     -2.815367000
H        2.381036000      0.979532000     -4.078584000
H        3.849422000      0.641855000     -3.161275000
C        2.638184000      2.082565000      0.229463000
C        1.802984000      3.124556000     -0.525997000
H        1.958708000      3.136118000     -1.599863000
H        2.091411000      4.110249000     -0.155518000
H        0.737045000      3.007000000     -0.334399000
C        4.126264000      2.353259000     -0.008271000
H        4.767430000      1.761845000      0.642793000
H        4.333056000      3.401265000      0.217512000
H        4.433725000      2.178388000     -1.039042000
C        2.297511000      2.297267000      1.709614000
H        1.228049000      2.191968000      1.886917000
H        2.573275000      3.319283000      1.978445000
H        2.823085000      1.639809000      2.394762000
C        3.349919000     -0.976549000      0.441227000
C        3.664831000     -0.693943000      1.909610000
H        4.235387000      0.220107000      2.056612000
H        4.276771000     -1.512884000      2.293167000
H        2.765962000     -0.651025000      2.524260000
C        4.655907000     -1.006310000     -0.360340000
H        4.500067000     -1.218946000     -1.415954000
H        5.284608000     -1.806746000      0.035986000
H        5.231036000     -0.086280000     -0.285228000
C        2.687818000     -2.355306000      0.374663000
H        1.724664000     -2.368009000      0.879586000
H        3.337339000     -3.074729000      0.878232000
H        2.544234000     -2.715608000     -0.639192000
P       -1.526563000     -0.848315000      1.759546000
C       -0.847026000     -1.004683000      3.529228000
C        0.051059000      0.201358000      3.820490000
H       -0.475734000      1.150449000      3.821377000
H        0.492790000      0.081353000      4.812585000
H        0.866022000      0.273134000      3.102776000
C       -1.932239000     -1.094673000      4.603723000
H       -2.615003000     -1.927545000      4.453456000
H       -1.456018000     -1.241132000      5.575940000
H       -2.523379000     -0.185058000      4.677318000
C        0.048672000     -2.240827000      3.637099000
H        0.833579000     -2.253718000      2.880764000
H        0.543108000     -2.224144000      4.610826000
H       -0.500906000     -3.177086000      3.582754000
C       -2.161910000     -2.548279000      1.171157000
C       -0.965178000     -3.415453000      0.753103000
H       -0.269629000     -3.637500000      1.556563000
H       -1.343157000     -4.373636000      0.388574000
H       -0.402333000     -2.960060000     -0.062564000
C       -2.996247000     -3.309614000      2.202710000
H       -3.859441000     -2.747647000      2.551877000
H       -3.374672000     -4.225063000      1.742181000
H       -2.419615000     -3.616984000      3.072991000
C       -2.997751000     -2.371861000     -0.099889000
H       -2.453062000     -1.848467000     -0.887107000
H       -3.236458000     -3.361788000     -0.494902000
H       -3.945003000     -1.864519000      0.065437000
C       -2.964264000      0.405204000      1.736453000
C       -3.160831000      0.875894000      0.286695000
H       -3.363651000      0.085808000     -0.429674000
H       -4.012743000      1.560440000      0.251742000
H       -2.299061000      1.446935000     -0.071432000
C       -4.293560000     -0.121189000      2.281413000
H       -4.222617000     -0.470561000      3.309233000
H       -5.027438000      0.688068000      2.268466000
H       -4.706780000     -0.927797000      1.679992000
C       -2.576645000      1.662836000      2.522763000
H       -1.621433000      2.079004000      2.198068000
H       -3.334947000      2.428263000      2.342787000
H       -2.539412000      1.508235000      3.598623000
C       -1.241048000     -0.054829000     -5.193318000
C       -0.128226000      0.288711000     -5.957294000
C       -1.914507000      0.986744000     -4.535880000
C       -1.740622000     -1.507591000     -5.156315000
H        0.400860000     -0.497194000     -6.472291000
C        0.311257000      1.595362000     -6.120096000
C       -1.526645000      2.330990000     -4.683760000
O       -2.950612000      0.626466000     -3.731034000
C       -0.417485000      2.589248000     -5.481495000
C        1.466121000      1.958322000     -7.051362000
C       -2.297474000      3.495503000     -4.037576000
H       -0.113168000      3.614488000     -5.624326000
C        0.875711000      2.476632000     -8.369903000
C        2.354177000      0.750215000     -7.359606000
C        2.351536000      3.053219000     -6.443372000
H        0.240992000      1.724244000     -8.839918000
H        1.668324000      2.734336000     -9.075591000
H        0.267488000      3.368556000     -8.212345000
H        2.746125000      0.286698000     -6.451478000
H        1.830232000     -0.017527000     -7.930153000
H        3.207961000      1.060570000     -7.962971000
C       -0.843198000     -2.436802000     -5.981566000
C       -3.146300000     -1.588043000     -5.773462000
C       -1.763958000     -2.080567000     -3.732428000
H       -0.816265000     -2.162646000     -7.036984000
H       -1.232374000     -3.454134000     -5.927130000
H        0.183475000     -2.467368000     -5.610165000
H       -3.887832000     -1.035034000     -5.202804000
H       -3.142675000     -1.199562000     -6.792508000
H       -3.474910000     -2.628576000     -5.817869000
C       -3.754321000      3.542972000     -4.541433000
C       -1.696297000      4.855324000     -4.412406000
C       -2.245531000      3.417339000     -2.502557000
H       -3.784622000      3.541520000     -5.630653000
H       -4.240571000      4.455686000     -4.194090000
H       -4.401399000      2.727305000     -4.210205000
H       -0.662806000      4.961303000     -4.079369000
H       -1.730571000      5.040239000     -5.486424000
H       -2.269141000      5.648934000     -3.931173000
H       -2.419214000     -1.524383000     -3.068111000
H       -2.119538000     -3.112700000     -3.755609000
H       -0.762504000     -2.096592000     -3.297138000
H       -1.218428000      3.539587000     -2.152812000
H       -2.838287000      4.220684000     -2.060738000
H       -2.611730000      2.478246000     -2.090280000
H        2.783854000      2.743722000     -5.490631000
H        3.176039000      3.287411000     -7.118574000
H        1.810531000      3.984470000     -6.275257000
107
E(PBEh-3c) = -2210.040507858105 au     
Lowest Frequencies = 6.83 8.43 12.97 cm-1
[9][(THF)2] (reactant precursor complex) S=1/2
Pt       0.000000000      0.000000000      0.000000000
P        2.318453000     -0.156115000     -0.008375000
C        2.173833000     -0.689813000     -1.817981000
C        0.805070000     -0.040792000     -2.032853000
H        0.140363000     -0.618430000     -2.675331000
H        0.843670000      0.991237000     -2.382676000
C        1.978257000     -2.202058000     -1.961119000
H        2.880589000     -2.774075000     -1.756944000
H        1.700619000     -2.404518000     -2.997834000
H        1.173185000     -2.585354000     -1.334386000
C        3.264445000     -0.256768000     -2.791699000
H        3.445397000      0.814546000     -2.798283000
H        2.980336000     -0.541301000     -3.806941000
H        4.209861000     -0.752158000     -2.567369000
C        2.993906000      1.606387000      0.155842000
C        2.347740000      2.544939000     -0.870901000
H        2.566936000      2.291043000     -1.904345000
H        2.741649000      3.549561000     -0.704389000
H        1.265341000      2.610384000     -0.753846000
C        4.512472000      1.674941000     -0.009301000
H        5.045720000      1.147731000      0.778670000
H        4.831292000      2.718435000      0.038828000
H        4.846107000      1.279502000     -0.967955000
C        2.580400000      2.146607000      1.533139000
H        1.498129000      2.123541000      1.668232000
H        2.899621000      3.188778000      1.609540000
H        3.026146000      1.615266000      2.366784000
C        3.312240000     -1.378966000      1.037289000
C        3.641335000     -0.804885000      2.417399000
H        4.337108000      0.030321000      2.381339000
H        4.126749000     -1.590294000      3.000678000
H        2.745961000     -0.506952000      2.961377000
C        4.613721000     -1.761249000      0.326554000
H        4.447542000     -2.239212000     -0.636395000
H        5.153596000     -2.477942000      0.948983000
H        5.277775000     -0.913640000      0.168324000
C        2.460524000     -2.627708000      1.279374000
H        1.532707000     -2.383265000      1.791832000
H        3.015766000     -3.308061000      1.927156000
H        2.218346000     -3.175610000      0.373476000
P       -2.373133000      0.172775000     -0.083671000
C       -2.985120000      0.307678000      1.722913000
C       -2.047944000      1.240118000      2.505379000
H       -2.006178000      2.253896000      2.120995000
H       -2.415920000      1.306707000      3.532543000
H       -1.033751000      0.845131000      2.565956000
C       -4.423443000      0.812822000      1.856596000
H       -5.144694000      0.203961000      1.315631000
H       -4.707932000      0.780021000      2.910792000
H       -4.544578000      1.845377000      1.536788000
C       -2.887074000     -1.054586000      2.417529000
H       -1.882302000     -1.473333000      2.363431000
H       -3.110033000     -0.910795000      3.476829000
H       -3.600501000     -1.784036000      2.042550000
C       -3.122579000     -1.373869000     -0.906719000
C       -2.351123000     -2.616153000     -0.439757000
H       -2.422649000     -2.797538000      0.627709000
H       -2.769662000     -3.491738000     -0.941819000
H       -1.294009000     -2.564665000     -0.700510000
C       -4.611212000     -1.574812000     -0.610457000
H       -5.224365000     -0.727701000     -0.909014000
H       -4.965916000     -2.439893000     -1.175356000
H       -4.808580000     -1.784215000      0.437932000
C       -2.941283000     -1.309360000     -2.426467000
H       -1.901523000     -1.163351000     -2.717867000
H       -3.256197000     -2.265837000     -2.849229000
H       -3.547319000     -0.543092000     -2.903472000
C       -2.900426000      1.734234000     -1.041616000
C       -2.063139000      1.864457000     -2.322255000
H       -2.101580000      1.000196000     -2.976445000
H       -2.440959000      2.715525000     -2.892900000
H       -1.017846000      2.072978000     -2.099523000
C       -4.383980000      1.762560000     -1.419474000
H       -5.048775000      1.658834000     -0.565865000
H       -4.609083000      2.725984000     -1.882695000
H       -4.647387000      0.998151000     -2.146980000
C       -2.580160000      2.983380000     -0.212758000
H       -1.544717000      3.000674000      0.131836000
H       -2.720772000      3.861634000     -0.846542000
H       -3.233764000      3.109069000      0.645966000
O        0.651251000     -4.832084000      2.935030000
C       -0.490147000     -4.604204000      2.137337000
C        1.340433000     -5.991430000      2.493451000
H       -0.131366000     -1.032187000      1.155571000
H       -1.399377000     -4.930692000      2.659093000
H       -0.583007000     -3.529551000      1.951844000
C       -0.282116000     -5.410755000      0.864248000
H        0.331562000     -4.856293000      0.149266000
H       -1.217199000     -5.671143000      0.368672000
C        0.477620000     -6.619504000      1.401864000
H       -0.219036000     -7.344774000      1.826750000
H        1.067937000     -7.134770000      0.645124000
H        1.506853000     -6.666126000      3.336381000
H        2.322406000     -5.703341000      2.100866000
O        0.624312000     -0.427797000      4.160036000
C        0.868309000      0.566209000      5.146671000
C        0.372704000     -1.679575000      4.781967000
H        1.881769000      0.961081000      5.014070000
H        0.172097000      1.399826000      5.015566000
C        0.712677000     -0.114252000      6.505559000
H       -0.304433000      0.002257000      6.885127000
H        1.389751000      0.293407000      7.255123000
C        0.987367000     -1.575758000      6.167330000
H        2.061271000     -1.770781000      6.127347000
H        0.548526000     -2.275485000      6.877369000
H        0.804555000     -2.477494000      4.175719000
H       -0.708330000     -1.859765000      4.852774000
107
E(PBEh-3c) = -2210.01447032 au
Lowest Frequencies = i597.88 19.37 28.88 cm-1
TS(deprot) S=1/2
Pt       0.000000000      0.000000000      0.000000000
P        2.307157000     -0.094492000     -0.275085000
C        1.973661000     -0.713482000     -2.024381000
C        0.569327000     -0.104990000     -2.097307000
H       -0.112743000     -0.753340000     -2.645801000
H        0.547175000      0.888715000     -2.540929000
C        1.799654000     -2.233347000     -2.087959000
H        2.730065000     -2.789987000     -1.991543000
H        1.387984000     -2.475845000     -3.070411000
H        1.091579000     -2.604817000     -1.347436000
C        2.914398000     -0.299085000     -3.151039000
H        3.037609000      0.776685000     -3.241491000
H        2.508836000     -0.651875000     -4.102162000
H        3.905850000     -0.739880000     -3.039175000
C        2.999372000      1.675795000     -0.321848000
C        2.173161000      2.558041000     -1.264608000
H        2.232051000      2.266552000     -2.309715000
H        2.557411000      3.578443000     -1.198717000
H        1.123942000      2.587281000     -0.974791000
C        4.467162000      1.753104000     -0.745073000
H        5.140601000      1.299461000     -0.020729000
H        4.759773000      2.802671000     -0.825693000
H        4.653304000      1.293936000     -1.714565000
C        2.828381000      2.300852000      1.068870000
H        1.777380000      2.326368000      1.357477000
H        3.185520000      3.332663000      1.037177000
H        3.387888000      1.795741000      1.850211000
C        3.532914000     -1.239786000      0.619515000
C        4.080444000     -0.625803000      1.910128000
H        4.734055000      0.226476000      1.738967000
H        4.683829000     -1.380710000      2.419967000
H        3.290059000     -0.332216000      2.597841000
C        4.717613000     -1.600404000     -0.281766000
H        4.415414000     -2.097145000     -1.200316000
H        5.370885000     -2.295024000      0.252133000
H        5.322865000     -0.739414000     -0.554606000
C        2.792956000     -2.520192000      1.016888000
H        1.915858000     -2.317163000      1.625856000
H        3.465136000     -3.147460000      1.607144000
H        2.476368000     -3.113599000      0.164792000
P       -2.379310000      0.235758000     -0.209926000
C       -3.274451000      0.031203000      1.476868000
C       -2.542700000      0.832153000      2.559442000
H       -2.649368000      1.906630000      2.454000000
H       -2.965239000      0.565529000      3.531984000
H       -1.481649000      0.607309000      2.576291000
C       -4.740141000      0.471868000      1.525543000
H       -5.375175000     -0.001808000      0.783830000
H       -5.149181000      0.212376000      2.505415000
H       -4.846164000      1.550294000      1.423865000
C       -3.171354000     -1.440566000      1.891493000
H       -2.145077000     -1.807519000      1.841322000
H       -3.511167000     -1.546079000      2.924922000
H       -3.791193000     -2.101493000      1.292529000
C       -3.109294000     -1.084061000     -1.402476000
C       -2.349727000     -2.400583000     -1.189073000
H       -2.431339000     -2.788168000     -0.177750000
H       -2.764713000     -3.158100000     -1.858785000
H       -1.291090000     -2.299758000     -1.421981000
C       -4.609842000     -1.344176000     -1.235475000
H       -5.210166000     -0.445234000     -1.360034000
H       -4.925148000     -2.047412000     -2.009831000
H       -4.870954000     -1.798096000     -0.282798000
C       -2.905521000     -0.694275000     -2.872758000
H       -1.876814000     -0.455353000     -3.122221000
H       -3.192641000     -1.547161000     -3.491941000
H       -3.530897000      0.138036000     -3.185838000
C       -2.811477000      1.966533000     -0.893258000
C       -1.867894000      2.307891000     -2.051395000
H       -1.909168000      1.610450000     -2.881798000
H       -2.141428000      3.289911000     -2.444632000
H       -0.835972000      2.367493000     -1.714250000
C       -4.255852000      2.134771000     -1.372024000
H       -4.997341000      1.909010000     -0.610622000
H       -4.406404000      3.179074000     -1.657022000
H       -4.488848000      1.539584000     -2.251421000
C       -2.537753000      3.018370000      0.186922000
H       -1.553452000      2.894173000      0.642057000
H       -2.556814000      4.006596000     -0.278403000
H       -3.291894000      3.032226000      0.971349000
O        0.341555000     -4.390362000      2.568884000
C       -0.426421000     -4.207462000      1.394428000
C        1.017887000     -5.639691000      2.528457000
H        0.393925000     -0.210077000      1.949664000
H       -1.493656000     -4.340525000      1.617501000
H       -0.289516000     -3.184669000      1.026455000
C        0.051200000     -5.260740000      0.404727000
H        0.925242000     -4.905226000     -0.146780000
H       -0.712931000     -5.532707000     -0.322580000
C        0.438716000     -6.399581000      1.341855000
H       -0.445553000     -6.967240000      1.638358000
H        1.149720000     -7.099505000      0.904906000
H        0.874113000     -6.161195000      3.477160000
H        2.093389000     -5.472418000      2.398885000
O        0.785575000     -0.302106000      3.077457000
C        0.881043000      0.949388000      3.818830000
C        0.190404000     -1.356488000      3.899198000
H        1.941119000      1.155918000      3.965248000
H        0.444968000      1.738324000      3.207061000
C        0.150546000      0.683334000      5.120669000
H       -0.905242000      0.942909000      5.031565000
H        0.567923000      1.265757000      5.940431000
C        0.326174000     -0.821340000      5.308395000
H        1.310878000     -1.051077000      5.718733000
H       -0.418774000     -1.255703000      5.973495000
H        0.723114000     -2.281323000      3.695946000
H       -0.851728000     -1.473642000      3.601511000
107
E(PBEh-3c) = -2210.01472348 au
Lowest Frequencies = 21.00 28.24 30.96 cm-1
[10][H+(THF)2] (product successor complex) S=1/2
Pt       0.000000000      0.000000000      0.000000000
P        2.308047000     -0.089424000     -0.260572000
C        1.978949000     -0.690445000     -2.017498000
C        0.572229000     -0.080488000     -2.087721000
H       -0.099159000     -0.723283000     -2.657070000
H        0.558965000      0.912426000     -2.534286000
C        1.804728000     -2.209584000     -2.092376000
H        2.733861000     -2.768906000     -1.997113000
H        1.395243000     -2.444609000     -3.077612000
H        1.093148000     -2.584303000     -1.356691000
C        2.923149000     -0.267615000     -3.137899000
H        3.046377000      0.809161000     -3.218081000
H        2.517887000     -0.610615000     -4.092826000
H        3.914633000     -0.709617000     -3.029964000
C        2.997422000      1.682711000     -0.285530000
C        2.171631000      2.574212000     -1.219900000
H        2.237402000      2.294729000     -2.267949000
H        2.551279000      3.595477000     -1.139913000
H        1.120647000      2.593525000     -0.935810000
C        4.465484000      1.769603000     -0.706701000
H        5.140951000      1.310145000      0.012117000
H        4.755413000      2.820711000     -0.776948000
H        4.652144000      1.320808000     -1.680927000
C        2.822341000      2.290466000      1.112668000
H        1.769806000      2.310547000      1.397537000
H        3.178568000      3.323060000      1.096495000
H        3.379851000      1.774973000      1.889016000
C        3.545703000     -1.237422000      0.619640000
C        4.102839000     -0.634880000      1.911552000
H        4.747273000      0.224961000      1.744450000
H        4.717768000     -1.391078000      2.405748000
H        3.319647000     -0.356206000      2.614170000
C        4.726016000     -1.590285000     -0.290227000
H        4.419919000     -2.083467000     -1.209306000
H        5.385514000     -2.285121000      0.235878000
H        5.326049000     -0.725450000     -0.562812000
C        2.809343000     -2.520907000      1.013219000
H        1.938884000     -2.320546000      1.633347000
H        3.486026000     -3.155617000      1.590465000
H        2.480236000     -3.104846000      0.159224000
P       -2.367351000      0.242025000     -0.195795000
C       -3.257544000      0.053989000      1.498225000
C       -2.518952000      0.860400000      2.572372000
H       -2.615843000      1.934764000      2.455976000
H       -2.942219000      0.607192000      3.548458000
H       -1.458189000      0.627659000      2.586791000
C       -4.721942000      0.498311000      1.551532000
H       -5.361174000      0.019560000      0.816644000
H       -5.127535000      0.248316000      2.535382000
H       -4.826183000      1.576027000      1.440466000
C       -3.154907000     -1.414184000      1.924858000
H       -2.128104000     -1.780166000      1.871240000
H       -3.491082000     -1.511738000      2.960527000
H       -3.776534000     -2.080299000      1.333498000
C       -3.108639000     -1.086084000     -1.371587000
C       -2.348794000     -2.401826000     -1.154178000
H       -2.422483000     -2.783148000     -0.139722000
H       -2.769712000     -3.163447000     -1.815607000
H       -1.292014000     -2.302205000     -1.396563000
C       -4.608428000     -1.342719000     -1.194412000
H       -5.208284000     -0.444099000     -1.323545000
H       -4.929394000     -2.052405000     -1.960576000
H       -4.864899000     -1.787697000     -0.236179000
C       -2.909988000     -0.709070000     -2.845922000
H       -1.879891000     -0.481567000     -3.100800000
H       -3.207138000     -1.564526000     -3.456884000
H       -3.529886000      0.125894000     -3.162749000
C       -2.806819000      1.967322000     -0.889883000
C       -1.869041000      2.301813000     -2.054884000
H       -1.907682000      1.594578000     -2.876958000
H       -2.150207000      3.277835000     -2.457769000
H       -0.836579000      2.370453000     -1.721634000
C       -4.253528000      2.130390000     -1.363336000
H       -4.991832000      1.908561000     -0.597640000
H       -4.406892000      3.172494000     -1.654971000
H       -4.489121000      1.528824000     -2.237658000
C       -2.529277000      3.028147000      0.180373000
H       -1.542238000      2.908173000      0.630750000
H       -2.551603000      4.012643000     -0.292760000
H       -3.279423000      3.047842000      0.968744000
O        0.352336000     -4.356449000      2.613644000
C       -0.422480000     -4.184231000      1.440366000
C        1.030995000     -5.605199000      2.580090000
H        0.487733000     -0.238233000      2.155977000
H       -1.488348000     -4.311790000      1.672360000
H       -0.284680000     -3.166490000      1.059177000
C        0.046702000     -5.250198000      0.460414000
H        0.915690000     -4.901585000     -0.103016000
H       -0.723766000     -5.530426000     -0.256881000
C        0.441509000     -6.378186000      1.407502000
H       -0.440142000     -6.942409000      1.718027000
H        1.148922000     -7.083041000      0.972694000
H        0.897307000     -6.116321000      3.535891000
H        2.104788000     -5.437517000      2.437746000
O        0.832567000     -0.335424000      3.184743000
C        0.903188000      0.928931000      3.928420000
C        0.173555000     -1.386000000      3.981391000
H        1.959500000      1.129848000      4.098339000
H        0.481440000      1.708629000      3.296368000
C        0.133733000      0.656335000      5.205045000
H       -0.915916000      0.929744000      5.089389000
H        0.536046000      1.227330000      6.040128000
C        0.284127000     -0.851956000      5.390978000
H        1.253543000     -1.099361000      5.826306000
H       -0.485299000     -1.275624000      6.034660000
H        0.689127000     -2.321096000      3.782853000
H       -0.858513000     -1.461231000      3.640571000
107
E(PBEh-3c) = -2294.27385654 au
Lowest Frequencies = 9.56 13.77 17.15 cm-1
[3+][9,10-AnH2] (reactant precursor complex) S=1/2 
Pd       0.000000000      0.000000000      0.000000000
P        2.341639000      0.117969000     -0.392807000
C        2.612524000      1.259331000     -1.889986000
C        1.668368000      2.465046000     -1.766015000
H        0.618797000      2.163921000     -1.808754000
H        1.834649000      3.124291000     -2.621735000
H        1.807541000      3.065636000     -0.872105000
C        2.190117000      0.538927000     -3.174316000
H        2.853692000     -0.275249000     -3.456009000
H        2.206683000      1.257527000     -3.996585000
H        1.171500000      0.150656000     -3.114538000
C        4.049354000      1.757512000     -2.052667000
H        4.371607000      2.388937000     -1.228282000
H        4.112286000      2.365549000     -2.958198000
H        4.770516000      0.949764000     -2.160785000
C        3.198993000      0.827663000      1.143992000
C        2.927780000      2.330438000      1.248923000
H        3.425746000      2.923224000      0.485603000
H        3.308055000      2.674758000      2.211885000
H        1.864894000      2.576641000      1.237566000
C        4.712936000      0.610147000      1.181315000
H        4.994812000     -0.438096000      1.254601000
H        5.115429000      1.106851000      2.066958000
H        5.223685000      1.032389000      0.317717000
C        2.558101000      0.205874000      2.393715000
H        1.498667000      0.458516000      2.482660000
H        3.038182000      0.629138000      3.277879000
H        2.659345000     -0.872794000      2.463374000
C        3.002859000     -1.624596000     -0.767559000
C        3.091356000     -2.436650000      0.529340000
H        3.868553000     -2.088146000      1.204300000
H        3.334703000     -3.470028000      0.273050000
H        2.145450000     -2.458522000      1.073252000
C        4.372218000     -1.643949000     -1.451182000
H        4.348181000     -1.223360000     -2.454146000
H        4.705071000     -2.679562000     -1.552712000
H        5.136072000     -1.116214000     -0.883643000
C        1.982404000     -2.361782000     -1.646998000
H        1.025341000     -2.489208000     -1.135689000
H        2.361365000     -3.364699000     -1.857333000
H        1.790433000     -1.889081000     -2.605187000
P       -2.358127000     -0.079657000      0.317182000
C       -2.760826000     -1.204821000      1.798275000
C       -1.737990000     -0.930610000      2.912430000
H       -1.746518000      0.088393000      3.283879000
H       -1.964822000     -1.581776000      3.759682000
H       -0.717435000     -1.162843000      2.600628000
C       -4.175053000     -1.035299000      2.356788000
H       -4.949102000     -1.196774000      1.609266000
H       -4.334532000     -1.772448000      3.146867000
H       -4.337533000     -0.056490000      2.802791000
C       -2.561329000     -2.672738000      1.406884000
H       -1.570683000     -2.860975000      0.988974000
H       -2.644649000     -3.282942000      2.308739000
H       -3.308117000     -3.042782000      0.708309000
C       -3.167379000     -0.758155000     -1.264687000
C       -2.319873000     -1.928650000     -1.787175000
H       -2.233932000     -2.761580000     -1.096969000
H       -2.785013000     -2.315669000     -2.696740000
H       -1.311087000     -1.612202000     -2.062328000
C       -4.614304000     -1.219417000     -1.080554000
H       -5.262966000     -0.430166000     -0.706517000
H       -5.015136000     -1.533640000     -2.046949000
H       -4.702621000     -2.072656000     -0.411905000
C       -3.130641000      0.303345000     -2.369090000
H       -2.126273000      0.693799000     -2.542500000
H       -3.452397000     -0.162814000     -3.302937000
H       -3.804125000      1.137425000     -2.189202000
C       -2.978843000      1.686016000      0.657125000
C       -2.238766000      2.656547000     -0.275426000
H       -2.395144000      2.471175000     -1.333068000
H       -2.600024000      3.669358000     -0.079484000
H       -1.163109000      2.666739000     -0.086510000
C       -4.487879000      1.872263000      0.493955000
H       -5.067639000      1.197260000      1.119851000
H       -4.754020000      2.890423000      0.787543000
H       -4.821972000      1.747093000     -0.533905000
C       -2.586271000      2.106506000      2.076985000
H       -1.520675000      1.972994000      2.272367000
H       -2.803053000      3.171695000      2.187350000
H       -3.151076000      1.593062000      2.852037000
C        0.710337000      4.959917000      2.783048000
C        0.139919000      5.272997000      1.557518000
C        0.917685000      5.782062000      0.526391000
H       -0.923701000      5.126952000      1.409365000
C       -0.084049000      4.402079000      3.930893000
C        2.077742000      5.152483000      2.977837000
C        0.674550000      3.292420000      4.605090000
H       -1.068978000      4.066795000      3.602964000
H       -0.264986000      5.200326000      4.662061000
C        2.661551000      4.754999000      4.307191000
C        2.849885000      5.669760000      1.947688000
C        2.043645000      3.474159000      4.802625000
H        2.468116000      5.550165000      5.038997000
H        3.747310000      4.664459000      4.243058000
C        2.777978000      2.489672000      5.449470000
C        0.066058000      2.125014000      5.044188000
C        2.275135000      5.984923000      0.724311000
H        0.462719000      6.032566000     -0.423040000
H        3.911743000      5.824665000      2.098731000
C        2.163089000      1.327163000      5.894589000
H        3.839155000      2.633839000      5.616319000
C        0.805334000      1.141211000      5.686070000
H       -1.000578000      1.991079000      4.901919000
H        0.319750000      0.239111000      6.034508000
H        2.743689000      0.570357000      6.405350000
H        2.885788000      6.393283000     -0.070125000
107
E(PBEh-3c) = -2294.20359328 au
Lowest Frequencies = i365.62 6.77 22.07 cm-1
TS(HAT) S=1/2 
Pd       0.000000000      0.000000000      0.000000000
P        2.279118899     -0.063011895     -0.741614594
C        2.125161293      0.192079823     -2.637148760
C        1.198850935      1.386786947     -2.910927490
H        0.189083114      1.228277407     -2.531505968
H        1.115684846      1.521808012     -3.992271045
H        1.551782635      2.326118506     -2.499214088
C        1.461944914     -1.020926424     -3.296032356
H        2.084142207     -1.912353772     -3.287672965
H        1.270356237     -0.782091610     -4.344463361
H        0.498513279     -1.273110076     -2.855163734
C        3.453899222      0.436241523     -3.357582139
H        3.917797048      1.379315185     -3.079392354
H        3.264146305      0.486083293     -4.432653107
H        4.179288843     -0.358796083     -3.200358098
C        3.549069422      1.200408354     -0.091734911
C        3.175001237      2.596394736     -0.602205910
H        3.375114075      2.739635168     -1.661321944
H        3.779236696      3.331022564     -0.066191601
H        2.131033670      2.841304648     -0.398824390
C        5.007405899      0.897671822     -0.445731319
H        5.377840914      0.008671410      0.061320398
H        5.623218847      1.731032604     -0.099473669
H        5.193734618      0.784579370     -1.509195837
C        3.435612637      1.274094946      1.428263849
H        2.427927969      1.538457787      1.715019518
H        4.098350110      2.064272183      1.789408316
H        3.710413669      0.360830051      1.943196706
C        2.923694300     -1.828807555     -0.396222970
C        3.365721733     -1.932663975      1.067144514
H        4.309061973     -1.429743735      1.267939733
H        3.519529059     -2.987408192      1.305971500
H        2.614255307     -1.551015195      1.759629697
C        4.079747575     -2.274044695     -1.293970809
H        3.787979046     -2.394519584     -2.335106071
H        4.433024943     -3.251455586     -0.955955412
H        4.932952342     -1.601386877     -1.259311110
C        1.770639496     -2.830254795     -0.546378960
H        0.975283140     -2.647851601      0.178549940
H        2.155621167     -3.833144853     -0.345632661
H        1.331551140     -2.858115889     -1.538928217
P       -2.475374564     -0.168203274      0.034377060
C       -3.321352495     -0.981071132      1.541770516
C       -2.795228341     -0.344583468      2.830579198
H       -3.079359053      0.694253024      2.966326428
H       -3.201165965     -0.893257590      3.683383639
H       -1.714017167     -0.415881676      2.892602090
C       -4.849264889     -0.893255398      1.556882754
H       -5.321266891     -1.320613471      0.677143675
H       -5.221854242     -1.448905553      2.420723714
H       -5.206424569      0.128150812      1.667087563
C       -2.905072710     -2.453820013      1.613129504
H       -1.820818352     -2.577119108      1.574406404
H       -3.240789340     -2.866332842      2.566934229
H       -3.352342026     -3.067794834      0.835465359
C       -2.810287085     -1.282697805     -1.492565168
C       -1.837020127     -2.469108393     -1.470972069
H       -1.924983658     -3.109723240     -0.600497744
H       -2.022055210     -3.093356914     -2.348937924
H       -0.795687882     -2.154624041     -1.534441576
C       -4.233422833     -1.833859101     -1.607221552
H       -4.995339873     -1.058657905     -1.608580235
H       -4.321437698     -2.371513098     -2.554499964
H       -4.476048321     -2.547819651     -0.823624766
C       -2.498613388     -0.506872265     -2.777437392
H       -1.509006323     -0.050544670     -2.767032671
H       -2.517854809     -1.201945410     -3.619789367
H       -3.226640382      0.269389291     -2.995101688
C       -3.285753339      1.530947708     -0.279074976
C       -2.347929088      2.362402440     -1.164706861
H       -2.201878029      1.945815832     -2.157511356
H       -2.782083719      3.356081726     -1.302681751
H       -1.362959119      2.494788156     -0.716541897
C       -4.671105315      1.491216108     -0.932281404
H       -5.392802788      0.903868767     -0.369253090
H       -5.060616865      2.510921420     -0.982756288
H       -4.652775460      1.116774026     -1.952679803
C       -3.427436618      2.284648679      1.047750887
H       -2.511314793      2.293025371      1.635573859
H       -3.679369653      3.325963992      0.835166063
H       -4.225069464      1.890948803      1.672843087
C        0.665860156      3.095312325      2.606995524
C       -0.013763524      3.854388502      1.641031573
C        0.395897918      5.126337947      1.309597333
H       -0.859943675      3.419657759      1.129646849
C        0.277536377      1.736858004      2.892318260
C        1.768702637      3.670840321      3.259460619
C        1.083700553      0.913272246      3.761126703
H        0.322723305      0.876651249      1.243333204
H       -0.759541180      1.466254614      2.748031387
C        2.472119749      2.939913607      4.360345804
C        2.169488381      4.956718271      2.918897930
C        2.169840170      1.475782857      4.452573290
H        2.201597834      3.411983537      5.313663830
H        3.552473810      3.083436723      4.269419316
C        2.955414002      0.667648883      5.264951059
C        0.840739521     -0.462879689      3.899457341
C        1.499981477      5.683455111      1.949336799
H       -0.138148391      5.689273012      0.556009823
H        3.016990230      5.398990798      3.429110003
C        2.696435445     -0.685194048      5.397117636
H        3.784463539      1.108209288      5.806056733
C        1.631129193     -1.253353411      4.704380150
H        0.037545175     -0.919021619      3.337899984
H        1.426056443     -2.311625330      4.793100860
H        3.321146696     -1.296731081      6.033805825
H        1.830431093      6.681852335      1.696769855
107
E(PBEh-3c) = -2294.22791540 au
Lowest Frequencies = i6.13 6.43 17.13 cm-1
[15][9-AnH] (product successor complex) S=1/2 
Pd       0.000000000      0.000000000      0.000000000
P        2.347763313      0.115227674     -0.159757634
C        2.824085468      1.561310594     -1.304881464
C        2.005200584      2.803968698     -0.922827397
H        0.935538484      2.636084158     -1.047439817
H        2.282015694      3.617305400     -1.597559412
H        2.167956338      3.170313642      0.085558699
C        2.419542060      1.228826000     -2.745044269
H        3.011252978      0.433739723     -3.191719231
H        2.574038777      2.118980811     -3.358282063
H        1.362339504      0.969908270     -2.830560871
C        4.313318434      1.915043166     -1.290276242
H        4.641689581      2.322731473     -0.336976972
H        4.494368576      2.689101422     -2.039517328
H        4.957680425      1.074824243     -1.540663987
C        3.194243033      0.315583306      1.526845645
C        3.064961669      1.767690625      1.985914041
H        3.649432592      2.464927331      1.391138804
H        3.430424943      1.834092352      3.011963611
H        2.029925017      2.110566539      2.001513487
C        4.677302933     -0.064856728      1.517546973
H        4.846018071     -1.123815386      1.335665310
H        5.099477055      0.155759829      2.500209522
H        5.252960513      0.500865392      0.788244979
C        2.457827608     -0.518164590      2.584249598
H        1.421625703     -0.199614348      2.693673292
H        2.939814587     -0.351042647      3.550110943
H        2.469299137     -1.588541339      2.402379400
C        2.863298285     -1.544049785     -0.944120503
C        2.782768206     -2.654724322      0.108484874
H        3.553174032     -2.578381234      0.870624776
H        2.921588631     -3.616768273     -0.389384476
H        1.811881691     -2.687571665      0.606483534
C        4.264012342     -1.552681121     -1.560492484
H        4.358569004     -0.879166974     -2.409147956
H        4.481354599     -2.557602235     -1.930755934
H        5.043270121     -1.303776064     -0.843416057
C        1.835138119     -1.922688560     -2.020468149
H        0.851195012     -2.130655680     -1.589714194
H        2.149884688     -2.855210797     -2.495122395
H        1.714656150     -1.189227483     -2.811427071
P       -2.335517721      0.026458859      0.341468874
C       -2.737428631     -1.073368498      1.846106763
C       -1.775190143     -0.734943456      2.995854743
H       -1.837931966      0.290101936      3.345817830
H       -2.019906250     -1.376325499      3.845605694
H       -0.737365539     -0.934899389      2.731070278
C       -4.176757238     -0.947523567      2.350110680
H       -4.921529757     -1.147235133      1.583045715
H       -4.335516705     -1.676681571      3.147560221
H       -4.385600765      0.032007033      2.775013388
C       -2.460884994     -2.541111444      1.503020054
H       -1.436630086     -2.698338601      1.159012958
H       -2.579592556     -3.134520218      2.412044631
H       -3.142085021     -2.958289345      0.765473077
C       -3.099493262     -0.731950222     -1.232068861
C       -2.178534199     -1.865355349     -1.711152731
H       -1.966521742     -2.623452381     -0.963479400
H       -2.651868579     -2.377010278     -2.552900271
H       -1.229462587     -1.481391019     -2.096068757
C       -4.521704634     -1.266398020     -1.054789900
H       -5.212465602     -0.505524579     -0.698338230
H       -4.894234123     -1.609548176     -2.022781171
H       -4.578113835     -2.116802084     -0.378916962
C       -3.107868310      0.295659256     -2.369335602
H       -2.126113866      0.739899814     -2.540533238
H       -3.390255288     -0.217080557     -3.291583862
H       -3.829977885      1.094585610     -2.223186311
C       -3.032993681      1.773675522      0.615645714
C       -2.333809638      2.751590524     -0.338740697
H       -2.492682859      2.536284030     -1.390290239
H       -2.733537048      3.753181511     -0.160819173
H       -1.259760757      2.798296747     -0.160553875
C       -4.548170005      1.875535587      0.425336576
H       -5.105505547      1.196274650      1.066212184
H       -4.868252994      2.888617393      0.679673343
H       -4.861942658      1.702783151     -0.601893018
C       -2.692285208      2.247286700      2.030762431
H       -1.626117012      2.168730375      2.247219416
H       -2.962963630      3.302708206      2.114649349
H       -3.247029361      1.723556096      2.805823688
C        0.879207821      4.708799750      2.680784889
C        0.029840262      5.109578969      1.632337161
C        0.503547967      5.863239526      0.579581239
H       -1.014130718      4.822928877      1.664887329
C        0.412363198      3.881752491      3.735409196
C        2.230097230      5.116098960      2.652131360
C        1.289870176      3.331717460      4.705501010
H        0.119709451      1.075200582      1.011858503
H       -0.637219452      3.615934016      3.769004652
C        3.131557264      4.809488937      3.813813282
C        2.691550865      5.862600435      1.579387945
C        2.643292591      3.727912744      4.734378959
H        3.248879541      5.730159175      4.400778018
H        4.137044719      4.570326833      3.455861601
C        3.504332034      3.137055177      5.645080724
C        0.848553229      2.356692372      5.619221200
C        1.844334472      6.237162877      0.544136794
H       -0.166645275      6.168072267     -0.213356521
H        3.729085264      6.175915256      1.558490598
C        3.056891449      2.168636891      6.534395886
H        4.544292793      3.442018233      5.667437846
C        1.718928697      1.782164750      6.520680317
H       -0.193025646      2.057551158      5.605587320
H        1.362759122      1.035783961      7.218007154
H        3.744455408      1.724148394      7.241205395
H        2.223428908      6.830135599     -0.277198653
107
E(PBEh-3c) = -2285.73097206 au
Lowest Frequencies = 1.53 7.41 17.46 cm-1
[4+][9,10-AnH2] (reactant precursor complex) S=1/2
Pt       0.000000000      0.000000000      0.000000000
P        2.324917259      0.200966572     -0.296658191
C        2.738078201      0.107008521     -2.146805327
C        1.665835429      0.878491721     -2.931199479
H        0.674638190      0.435492587     -2.809193162
H        1.905646713      0.823742060     -3.995725286
H        1.595810035      1.930546086     -2.674651690
C        2.641964150     -1.345114384     -2.628300786
H        3.439483203     -1.979412357     -2.248837419
H        2.723320520     -1.355739385     -3.717310366
H        1.683594364     -1.801677888     -2.375392991
C        4.121783085      0.653277157     -2.504371080
H        4.209577989      1.725050254     -2.338284834
H        4.305820968      0.484238454     -3.567717748
H        4.925106199      0.162955425     -1.958474198
C        2.807220655      1.894651100      0.416892590
C        2.373563932      3.014876688     -0.535670513
H        2.947741411      3.046016363     -1.458401796
H        2.529781240      3.969135860     -0.028028685
H        1.313028485      2.961743786     -0.787293724
C        4.300648887      2.055743410      0.701600467
H        4.660193857      1.382541589      1.477053470
H        4.478645413      3.071472700      1.062723597
H        4.919190505      1.916758203     -0.183639998
C        2.014029321      2.119702500      1.711352765
H        0.935626308      2.148865099      1.533719351
H        2.279530739      3.097441174      2.115646869
H        2.200897380      1.393568924      2.495448546
C        3.204715386     -1.191169952      0.650878435
C        3.110233146     -0.925681609      2.156525738
H        3.697584964     -0.074091570      2.489923426
H        3.499707623     -1.799902992      2.683308517
H        2.083826165     -0.783120180      2.497918545
C        4.676244077     -1.368494787      0.273156530
H        4.812515864     -1.693198176     -0.756491661
H        5.114894700     -2.141866338      0.907776313
H        5.263664839     -0.464370299      0.419380484
C        2.455021167     -2.511118524      0.412567157
H        1.413198691     -2.455713996      0.735684735
H        2.930656477     -3.291015795      1.011718693
H        2.469447312     -2.853301738     -0.616861910
P       -2.328415853     -0.060239234      0.344240584
C       -2.729384626     -1.307377248      1.722788681
C       -1.649986201     -1.195810118      2.809189062
H       -1.570736205     -0.214956631      3.265073645
H       -1.887837924     -1.902805900      3.607965552
H       -0.660897272     -1.465395996      2.432360554
C       -4.109889214     -1.121974552      2.357276598
H       -4.921404579     -1.176472332      1.634390650
H       -4.274770959     -1.921404736      3.083333060
H       -4.203192175     -0.184348122      2.900744343
C       -2.628491673     -2.739673919      1.185950721
H       -1.667631019     -2.941639603      0.709696906
H       -2.714572119     -3.426986932      2.030168439
H       -3.423167654     -2.999329973      0.491044832
C       -3.201839482     -0.555568875     -1.269352710
C       -2.427361093     -1.716157090     -1.912495821
H       -2.401637381     -2.621986598     -1.316543862
H       -2.912538660     -1.972200101     -2.857001331
H       -1.397822097     -1.438908717     -2.150106099
C       -4.666195355     -0.962272443     -1.090457667
H       -5.277050496     -0.173408506     -0.656178102
H       -5.092763925     -1.193261567     -2.069258250
H       -4.782840046     -1.853962885     -0.479262106
C       -3.131126825      0.595688791     -2.277980602
H       -2.109269371      0.940779208     -2.446063954
H       -3.505330682      0.232905061     -3.237526082
H       -3.746196913      1.449743351     -2.005691507
C       -2.859138062      1.689861885      0.869805378
C       -2.122825799      2.720942861     -0.000684021
H       -2.324748853      2.635064604     -1.062835186
H       -2.440872990      3.720350311      0.305312863
H       -1.040328543      2.682114092      0.139924650
C       -4.365509110      1.940113406      0.775264373
H       -4.952844135      1.230911636      1.354513009
H       -4.585269390      2.935032514      1.169316592
H       -4.728698563      1.922002580     -0.250006139
C       -2.397698826      1.963942688      2.305960590
H       -1.329138139      1.786304385      2.441548018
H       -2.573828003      3.019834728      2.525204426
H       -2.944216016      1.393460598      3.053298009
C        1.108680031      4.513722786      4.202519250
C        0.540877214      5.313251786      3.221414445
C        1.337872988      6.111486727      2.412386433
H       -0.534680864      5.314384736      3.087778993
C        0.289099038      3.612748158      5.085486546
C        2.493738005      4.506028281      4.370768151
C        0.964860328      2.278043473      5.244703097
H       -0.722373373      3.493652676      4.691513158
H        0.176386917      4.079094586      6.072579917
C        3.071087647      3.585358897      5.411439519
C        3.287304114      5.305643485      3.560129167
C        2.351110809      2.263833315      5.401438527
H        2.964146459      4.043776886      6.402816207
H        4.142503928      3.446401835      5.258388673
C        3.013399334      1.051818858      5.535430739
C        0.264612373      1.080321807      5.232637749
C        2.714268458      6.108885718      2.583281120
H        0.885700520      6.737983643      1.654853734
H        4.363100124      5.300338365      3.691337903
C        2.308006289     -0.143782995      5.524801256
H        4.089880742      1.040194216      5.658944031
C        0.929938604     -0.129682113      5.373120493
H       -0.814480332      1.095223720      5.128973824
H        0.372536679     -1.057544783      5.375758183
H        2.834270427     -1.082177780      5.640726774
H        3.341503801      6.734706712      1.962258815
107
E(PBEh-3c) = -2285.68327463 au
Lowest Frequencies = i480.62 14.34 24.32 cm-1
TS(HAT) S=1/2
Pt       0.000000000      0.000000000      0.000000000
P        2.250855144     -0.098169459     -0.767492560
C        2.101806296      0.177183645     -2.661549036
C        1.185116206      1.379714994     -2.933424536
H        0.171853295      1.221880873     -2.565261326
H        1.116891691      1.525252168     -4.014430699
H        1.538135275      2.312639569     -2.507560722
C        1.435593189     -1.028021810     -3.331126519
H        2.054764262     -1.921541072     -3.328584010
H        1.246697424     -0.779960482     -4.377899976
H        0.471308566     -1.278559802     -2.892720403
C        3.434158958      0.417827841     -3.377027237
H        3.902279007      1.357534968     -3.094849835
H        3.245110290      0.473612520     -4.451847714
H        4.155534602     -0.381467301     -3.224148866
C        3.533134016      1.153704488     -0.112124586
C        3.162410624      2.555080032     -0.610581276
H        3.361604067      2.705012039     -1.668800012
H        3.769811633      3.283936407     -0.070102220
H        2.119410680      2.801444021     -0.404670712
C        4.987756768      0.846570668     -0.478919761
H        5.360286353     -0.042313991      0.026781986
H        5.607347449      1.679130991     -0.137461806
H        5.167219438      0.732734356     -1.543078862
C        3.439618930      1.218174602      1.409142631
H        2.441115642      1.494948292      1.710869585
H        4.116105896      1.998294101      1.766795186
H        3.708854423      0.298870866      1.916067397
C        2.896771224     -1.868336248     -0.441193752
C        3.339699197     -1.984583608      1.020922846
H        4.283592030     -1.484098821      1.225177975
H        3.493035746     -3.041404571      1.250642149
H        2.588196829     -1.608240500      1.716019360
C        4.053919578     -2.301537584     -1.343693198
H        3.760943768     -2.416124248     -2.385152339
H        4.409522723     -3.280518491     -1.012843668
H        4.906186796     -1.628205373     -1.305462072
C        1.749776877     -2.874206331     -0.602330146
H        0.949465205     -2.696146330      0.117013049
H        2.140648735     -3.875650285     -0.405657374
H        1.318235922     -2.897951515     -1.598224154
P       -2.425576710     -0.178303067      0.016342652
C       -3.261567774     -0.991273523      1.531337066
C       -2.749107806     -0.352994315      2.824127514
H       -3.027640496      0.688414180      2.952412046
H       -3.174695866     -0.895658841      3.671117609
H       -1.671085916     -0.436514271      2.906961789
C       -4.790478857     -0.912916903      1.547205582
H       -5.264541617     -1.330612737      0.664495093
H       -5.156945029     -1.482423154      2.404594787
H       -5.152464078      0.104914885      1.674614294
C       -2.833452112     -2.460712989      1.602539602
H       -1.748879877     -2.575069336      1.552034756
H       -3.156756410     -2.872982079      2.560737409
H       -3.284102535     -3.079822273      0.831026531
C       -2.772319436     -1.301445394     -1.502715663
C       -1.799742448     -2.487828364     -1.491698065
H       -1.870925871     -3.122106290     -0.615268442
H       -2.003127050     -3.116794042     -2.362261599
H       -0.761242201     -2.172628768     -1.575443914
C       -4.195968805     -1.855831070     -1.598098185
H       -4.961806631     -1.084896519     -1.581839981
H       -4.294854649     -2.384971533     -2.548975691
H       -4.423414754     -2.578842450     -0.818186790
C       -2.482439969     -0.526928291     -2.793660033
H       -1.505369596     -0.045298248     -2.789364729
H       -2.488732382     -1.227923791     -3.631215431
H       -3.230889996      0.229324168     -3.012938323
C       -3.250543267      1.515159048     -0.300969988
C       -2.348427804      2.347224296     -1.223006689
H       -2.291080481      1.955894399     -2.234858991
H       -2.761790208      3.356034422     -1.300671462
H       -1.328572277      2.435567636     -0.850127673
C       -4.649289536      1.458791522     -0.924917359
H       -5.359472978      0.879450434     -0.339953322
H       -5.041594427      2.477031328     -0.982719267
H       -4.649444737      1.070400197     -1.940134526
C       -3.376768955      2.275132005      1.024529784
H       -2.455403599      2.295313859      1.603184859
H       -3.639894748      3.313384356      0.811196572
H       -4.163973016      1.877288866      1.660339628
C        0.657561152      3.035854899      2.502795871
C        0.022926334      3.777308411      1.495851960
C        0.426150517      5.056781791      1.185121561
H       -0.776363220      3.320794796      0.931405360
C        0.263417649      1.666932258      2.774428006
C        1.712687110      3.628261437      3.211520571
C        1.059605197      0.854406177      3.677549148
H        0.314137352      0.889894429      1.300071107
H       -0.791688401      1.438072277      2.698838588
C        2.374073274      2.909860360      4.345332798
C        2.108339216      4.922002964      2.891837881
C        2.093872638      1.440864394      4.422542735
H        2.055637384      3.378536263      5.285130996
H        3.455145875      3.068942479      4.300411768
C        2.857482490      0.648630058      5.272034110
C        0.851694569     -0.528576432      3.789066207
C        1.480476846      5.635263217      1.885951337
H       -0.071758661      5.606676451      0.397982331
H        2.918961268      5.379067885      3.446837464
C        2.628572124     -0.710714439      5.383901607
H        3.646451026      1.107426218      5.856123149
C        1.620491106     -1.303535126      4.629997529
H        0.102694821     -1.004011884      3.170862458
H        1.444905721     -2.368664738      4.696254539
H        3.235795347     -1.309408263      6.049129326
H        1.806469747      6.639273877      1.650292607
107
E(PBEh-3c) = -2285.71123364 au
Lowest Frequencies = 9.03 10.90 23.10 cm-1
[6+][9-AnH] (product successor complex) S=1/2
Pt       0.000000000      0.000000000      0.000000000
P        2.333321849      0.086739540     -0.301661372
C        2.673492006      1.350153075     -1.682526592
C        1.863129442      2.628257282     -1.410890550
H        0.790809978      2.433636609     -1.408387466
H        2.061094887      3.336966138     -2.218825054
H        2.111170587      3.132509386     -0.482791550
C        2.152779611      0.802876636     -3.016945550
H        2.717206534     -0.049361215     -3.388241721
H        2.242019199      1.589667115     -3.768738468
H        1.096544788      0.530206731     -2.968843710
C        4.149815139      1.716264885     -1.849112946
H        4.552720211      2.244545467     -0.988078950
H        4.248897306      2.389958943     -2.703232479
H        4.786981235      0.857069318     -2.046911355
C        3.286449278      0.558073316      1.267814467
C        3.169104147      2.061697860      1.514172386
H        3.698412395      2.670842460      0.785862264
H        3.615104542      2.272744045      2.486836286
H        2.135272359      2.401109021      1.565699115
C        4.773000957      0.192171600      1.214985224
H        4.947990568     -0.880476174      1.185764112
H        5.252431586      0.560389261      2.124605024
H        5.296473816      0.643029567      0.373872073
C        2.638202866     -0.118431259      2.484202817
H        1.607490340      0.204655580      2.627026028
H        3.184189636      0.181612713      3.381943708
H        2.650356891     -1.203569685      2.445771126
C        2.848598215     -1.657976584     -0.867951876
C        2.904763143     -2.608485971      0.333012308
H        3.729260676     -2.411695570      1.012996763
H        3.043611273     -3.624831587     -0.042520687
H        1.978107112     -2.604098565      0.908958378
C        4.187367270     -1.719359498     -1.606540956
H        4.171507026     -1.191425214     -2.557370595
H        4.419653264     -2.763175159     -1.830535186
H        5.015000527     -1.327076817     -1.019533152
C        1.745129034     -2.224253412     -1.773391577
H        0.825259728     -2.419423557     -1.214223111
H        2.066469085     -3.196468941     -2.155752452
H        1.502973650     -1.613040122     -2.637791670
P       -2.341027836     -0.054253453      0.240358730
C       -2.789541753     -1.167961904      1.719475935
C       -1.892636957     -0.809655151      2.915429894
H       -2.031963080      0.199402817      3.289248785
H       -2.134006445     -1.486519012      3.738165335
H       -0.834872390     -0.940397552      2.687152515
C       -4.254798443     -1.085165825      2.151999770
H       -4.955705841     -1.313566283      1.352009994
H       -4.427633515     -1.816288224      2.944780356
H       -4.516914059     -0.112248555      2.562211256
C       -2.458288305     -2.625355129      1.380968397
H       -1.415081460     -2.752319382      1.085727356
H       -2.606618321     -3.228689568      2.278910223
H       -3.093940769     -3.051383705      0.608776129
C       -2.997120173     -0.819095425     -1.377681144
C       -2.031480356     -1.932420903     -1.810758635
H       -1.858866610     -2.700871238     -1.063446366
H       -2.440533487     -2.433474509     -2.691669108
H       -1.064541356     -1.529847733     -2.125865158
C       -4.416749796     -1.381292129     -1.287192729
H       -5.145203858     -0.635409867     -0.977286682
H       -4.720716605     -1.734085885     -2.275430347
H       -4.496530489     -2.231423044     -0.613438398
C       -2.951039124      0.219309090     -2.504346519
H       -1.967512576      0.681372958     -2.603201508
H       -3.166293185     -0.286528440     -3.448065991
H       -3.691977141      1.006298905     -2.393998450
C       -3.092592593      1.676564498      0.480489251
C       -2.364396391      2.683599601     -0.420802950
H       -2.462313336      2.480501280     -1.482309051
H       -2.796391638      3.672748193     -0.248912746
H       -1.302448920      2.751884921     -0.186899411
C       -4.595669983      1.735372189      0.194092216
H       -5.171671592      1.043007990      0.804045841
H       -4.958386127      2.739977018      0.423097266
H       -4.838317209      1.549633474     -0.849590689
C       -2.860652862      2.145825009      1.918768941
H       -1.808876500      2.107710917      2.205770405
H       -3.178623295      3.188330093      1.997188946
H       -3.441481558      1.591304282      2.651636959
C        0.850172516      4.443144132      2.855684609
C       -0.014697734      4.858958195      1.826475810
C        0.417763358      5.719565389      0.839253821
H       -1.034003544      4.492980484      1.814870169
C        0.450043890      3.474180260      3.813653017
C        2.166191150      4.953534468      2.883998184
C        1.382986649      2.854528677      4.686222457
H        0.089420567      1.128765602      0.978401037
H       -0.578533124      3.133618681      3.820181963
C        3.066101474      4.609950347      4.035808151
C        2.584837385      5.812068479      1.881100029
C        2.705912397      3.341427226      4.755320871
H        3.014357743      5.434278890      4.760201737
H        4.108736123      4.579797433      3.709088783
C        3.636196951      2.673653832      5.534510843
C        1.036063764      1.722792458      5.446645749
C        1.726735756      6.193688123      0.856833593
H       -0.260777323      6.028761242      0.055071151
H        3.595836494      6.202122814      1.902190678
C        3.283439413      1.545662997      6.265577321
H        4.652972736      3.045774230      5.584540683
C        1.972884725      1.076666591      6.225310212
H        0.017764629      1.353912783      5.406747959
H        1.689831127      0.207990688      6.804547166
H        4.022936895      1.042945877      6.874094030
H        2.071991828      6.868991292      0.085754584
179
E(PBEh-3c) = -3684.98307328 au
Lowest Frequencies = 13.24 15.57 19.77 cm-1
[13][9,10-AnH2] (reactant precursor complex) S=1/2
Pd       0.000000000      0.000000000      0.000000000
P        2.183437000     -0.909724000     -0.099752000
P       -2.205867000      0.799381000      0.346450000
C        2.292397000     -2.197070000     -1.496184000
C        0.968649000     -2.998924000     -1.521052000
H        0.776420000     -3.504386000     -0.577556000
H        0.129828000     -2.309864000     -1.680089000
C        2.377673000     -1.490785000     -2.864234000
H        3.291910000     -0.900186000     -2.939202000
H        1.537671000     -0.797624000     -2.984810000
C        3.485510000     -3.162926000     -1.386839000
H        3.468808000     -3.711705000     -0.444190000
H        4.426128000     -2.606750000     -1.401983000
C        0.974053000     -4.031001000     -2.652289000
H        0.041993000     -4.601148000     -2.601153000
C        1.071873000     -3.305219000     -3.990015000
H        0.216096000     -2.635505000     -4.125055000
H        1.046710000     -4.013482000     -4.822837000
C        2.366922000     -2.501261000     -4.015608000
H        2.435863000     -1.948316000     -4.953741000
C        3.565264000     -3.436158000     -3.871586000
H        3.596011000     -4.146574000     -4.702617000
H        4.497955000     -2.864283000     -3.916520000
C        3.464884000     -4.173354000     -2.538552000
H        4.317724000     -4.847243000     -2.419958000
C        2.164604000     -4.975174000     -2.485471000
H        2.155113000     -5.733460000     -3.273763000
H        2.093195000     -5.517118000     -1.536347000
C        2.470810000     -1.734779000      1.597500000
C        1.857916000     -0.835767000      2.697849000
H        2.293009000      0.160179000      2.703237000
H        0.784656000     -0.699741000      2.513776000
C        1.703702000     -3.070418000      1.677290000
H        2.069289000     -3.778236000      0.934454000
H        0.639811000     -2.905790000      1.469841000
C        3.949218000     -2.005976000      1.922140000
H        4.393679000     -2.660168000      1.168547000
H        4.530593000     -1.082794000      1.907281000
C        2.031303000     -1.466734000      4.083581000
H        1.618604000     -0.779028000      4.826882000
C        1.281408000     -2.794312000      4.130722000
H        0.210662000     -2.632608000      3.960803000
H        1.372619000     -3.253664000      5.119125000
C        1.854232000     -3.716170000      3.059165000
H        1.307133000     -4.663048000      3.051318000
C        3.333716000     -3.974417000      3.338701000
H        3.456137000     -4.458570000      4.311606000
H        3.746534000     -4.662427000      2.594031000
C        4.087475000     -2.646520000      3.306590000
H        5.148915000     -2.819696000      3.503138000
C        3.515989000     -1.699694000      4.361456000
H        3.651103000     -2.120008000      5.362199000
H        4.059434000     -0.749143000      4.349860000
C        3.415702000      0.513138000     -0.378366000
C        2.848532000      1.450181000     -1.471579000
H        2.727641000      0.931401000     -2.419560000
H        1.852758000      1.813477000     -1.187118000
C        3.523389000      1.362562000      0.903646000
H        2.528782000      1.707755000      1.209952000
H        3.932524000      0.779769000      1.728836000
C        4.829748000      0.070355000     -0.790026000
H        5.269192000     -0.583663000     -0.033273000
H        4.802835000     -0.507855000     -1.715942000
C        3.765472000      2.656648000     -1.692723000
H        3.336627000      3.268503000     -2.489025000
C        3.864915000      3.467094000     -0.405365000
H        4.501764000      4.343646000     -0.553836000
H        2.877543000      3.844359000     -0.116825000
C        4.434311000      2.575213000      0.692199000
H        4.486670000      3.127524000      1.634676000
C        5.828913000      2.091376000      0.298285000
H        6.255909000      1.474252000      1.095630000
H        6.503369000      2.942823000      0.170333000
C        5.733641000      1.290657000     -0.998915000
H        6.727136000      0.937132000     -1.288214000
C        5.153788000      2.171327000     -2.103788000
H        5.097017000      1.609601000     -3.041555000
H        5.810572000      3.023892000     -2.298427000
C       -3.021243000      1.273337000     -1.308817000
C       -1.986852000      2.045634000     -2.163661000
H       -1.658850000      2.957162000     -1.669944000
H       -1.088635000      1.433836000     -2.310493000
C       -3.364853000      0.000443000     -2.106768000
H       -2.470010000     -0.619841000     -2.232112000
H       -4.102235000     -0.606653000     -1.581785000
C       -4.295571000      2.122947000     -1.168960000
H       -5.044488000      1.599484000     -0.570967000
H       -4.080250000      3.056555000     -0.647704000
C       -2.574955000      2.411199000     -3.530215000
H       -1.825778000      2.987395000     -4.082132000
C       -2.920058000      1.136295000     -4.292103000
H       -3.317191000      1.374923000     -5.283058000
H       -2.020036000      0.532218000     -4.448888000
C       -3.943248000      0.347968000     -3.482113000
H       -4.183874000     -0.586745000     -3.995872000
C       -5.213057000      1.176826000     -3.298647000
H       -5.965162000      0.602529000     -2.748219000
H       -5.655299000      1.412260000     -4.270751000
C       -4.868915000      2.461660000     -2.548861000
H       -5.771035000      3.063337000     -2.411417000
C       -3.833176000      3.258399000     -3.342744000
H       -4.240904000      3.544964000     -4.316136000
H       -3.588549000      4.189091000     -2.820949000
C       -3.139583000     -0.648971000      1.173771000
C       -2.733490000     -1.960542000      0.459791000
H       -2.975126000     -1.940173000     -0.599984000
H       -1.646735000     -2.100848000      0.523803000
C       -2.682737000     -0.808611000      2.638923000
H       -2.941223000      0.072713000      3.225116000
H       -1.593407000     -0.919397000      2.688728000
C       -4.672012000     -0.513749000      1.162144000
H       -4.978316000      0.395808000      1.683798000
H       -5.048687000     -0.424683000      0.142071000
C       -3.417159000     -3.171555000      1.102510000
H       -3.128768000     -4.065306000      0.542239000
C       -2.957990000     -3.297177000      2.551747000
H       -3.413001000     -4.170221000      3.028126000
H       -1.873290000     -3.447720000      2.594183000
C       -3.343632000     -2.024089000      3.297692000
H       -2.995239000     -2.080329000      4.332859000
C       -4.860678000     -1.850075000      3.271147000
H       -5.346305000     -2.699831000      3.759078000
H       -5.152857000     -0.958824000      3.835419000
C       -5.325367000     -1.733616000      1.820377000
H       -6.410450000     -1.603900000      1.788919000
C       -4.934328000     -2.993611000      1.048535000
H       -5.269675000     -2.918925000      0.008922000
H       -5.434019000     -3.869480000      1.471834000
C       -2.122618000      2.304103000      1.513133000
C       -1.028311000      2.044503000      2.576581000
H       -1.241542000      1.158444000      3.171354000
H       -0.063910000      1.860493000      2.086601000
C       -1.662059000      3.550605000      0.730429000
H       -2.384270000      3.810361000     -0.041919000
H       -0.709380000      3.347891000      0.228499000
C       -3.448537000      2.636081000      2.218802000
H       -4.230609000      2.839817000      1.484025000
H       -3.798212000      1.786871000      2.807449000
C       -0.884336000      3.245555000      3.516479000
H       -0.127327000      3.003525000      4.267849000
C       -0.449323000      4.470896000      2.718331000
H        0.525139000      4.294843000      2.250259000
H       -0.328088000      5.333230000      3.380057000
C       -1.505314000      4.761112000      1.656165000
H       -1.196131000      5.616704000      1.049736000
C       -2.844914000      5.059905000      2.327182000
H       -3.602001000      5.294494000      1.572465000
H       -2.760127000      5.941420000      2.968674000
C       -3.277546000      3.844359000      3.145188000
H       -4.235920000      4.047462000      3.630153000
C       -2.220709000      3.526519000      4.203194000
H       -2.113988000      4.364254000      4.898013000
H       -2.531059000      2.663815000      4.801378000
C        0.300945000     -0.290988000     -6.605008000
C        1.275357000      0.499540000     -6.007107000
C        0.642077000     -1.247077000     -7.548247000
H       -0.740281000     -0.147932000     -6.338887000
C        0.913462000      1.531541000     -4.975317000
C        2.610356000      0.327569000     -6.365080000
C        1.849730000      2.706929000     -4.969101000
H       -0.111147000      1.873371000     -5.135059000
C        3.665601000      1.142719000     -5.673748000
C        2.945990000     -0.620469000     -7.324572000
C        3.186776000      2.520133000     -5.311947000
H        4.566125000      1.201175000     -6.288290000
H        3.966806000      0.615175000     -4.757526000
C        4.054151000      3.606259000     -5.299874000
C        1.405796000      3.975580000     -4.614845000
C        1.970629000     -1.409324000     -7.913139000
H       -0.127489000     -1.851695000     -8.009431000
H        3.983213000     -0.742706000     -7.613185000
C        3.608136000      4.866897000     -4.937271000
H        5.090913000      3.463948000     -5.581116000
C        2.277057000      5.052592000     -4.591845000
H        0.361064000      4.124613000     -4.365029000
H        1.916714000      6.036004000     -4.320614000
H        4.293382000      5.703984000     -4.936896000
H        2.245020000     -2.140829000     -8.661311000
H        0.915143000      1.067645000     -3.979059000
179
E(PBEh-3c) = -3684.91764575 au
Lowest Frequencies = i511.36 18.64 22.83 cm-1
TS(HAT) S=1/2
Pd       0.000000000      0.000000000      0.000000000
P        2.147811000     -0.966707000      0.332433000
P       -2.393241000      0.784188000      0.298789000
C        2.548172000     -2.404849000     -0.857455000
C        1.262735000     -3.239510000     -1.056714000
H        0.859089000     -3.606061000     -0.115767000
H        0.486651000     -2.607625000     -1.500476000
C        2.930561000     -1.887600000     -2.257291000
H        3.837899000     -1.283352000     -2.225337000
H        2.129746000     -1.252878000     -2.644531000
C        3.690019000     -3.313497000     -0.360676000
H        3.463571000     -3.736574000      0.616662000
H        4.612393000     -2.741893000     -0.246587000
C        1.522636000     -4.428790000     -1.987301000
H        0.600450000     -5.011981000     -2.061484000
C        1.912025000     -3.901603000     -3.361770000
H        1.097079000     -3.307648000     -3.774687000
H        2.083974000     -4.725713000     -4.060885000
C        3.172694000     -3.055238000     -3.224321000
H        3.443768000     -2.638467000     -4.199992000
C        4.313366000     -3.925084000     -2.702330000
H        4.513153000     -4.743208000     -3.400325000
H        5.239527000     -3.345146000     -2.631766000
C        3.925442000     -4.473666000     -1.332022000
H        4.736773000     -5.090220000     -0.935798000
C        2.647427000     -5.303950000     -1.437728000
H        2.806289000     -6.163949000     -2.094412000
H        2.378363000     -5.708401000     -0.456292000
C        2.164448000     -1.658750000      2.128048000
C        1.378442000     -0.684286000      3.023628000
H        1.783712000      0.324908000      2.992079000
H        0.354344000     -0.619218000      2.654747000
C        1.404289000     -2.997904000      2.218354000
H        1.877748000     -3.768254000      1.613058000
H        0.387618000     -2.877003000      1.829476000
C        3.570897000     -1.849704000      2.722857000
H        4.160056000     -2.547167000      2.127376000
H        4.123187000     -0.909997000      2.725205000
C        1.323143000     -1.163934000      4.476291000
H        0.783987000     -0.414293000      5.063995000
C        0.586218000     -2.498498000      4.532845000
H       -0.442731000     -2.379899000      4.174104000
H        0.518944000     -2.858036000      5.563687000
C        1.335427000     -3.504057000      3.663915000
H        0.804857000     -4.460316000      3.660807000
C        2.751828000     -3.696514000      4.202421000
H        2.718590000     -4.085201000      5.224077000
H        3.288221000     -4.438756000      3.602847000
C        3.484704000     -2.357653000      4.166360000
H        4.502091000     -2.483413000      4.546537000
C        2.739451000     -1.333501000      5.021387000
H        2.704850000     -1.661290000      6.064199000
H        3.269938000     -0.375821000      5.012677000
C        3.465484000      0.403497000      0.183468000
C        3.150230000      1.221968000     -1.083666000
H        3.165676000      0.606411000     -1.980689000
H        2.137622000      1.625973000     -1.012020000
C        3.353113000      1.391070000      1.364024000
H        2.330231000      1.779108000      1.434304000
H        3.573189000      0.905237000      2.314117000
C        4.916947000     -0.103028000      0.100789000
H        5.191035000     -0.677093000      0.986734000
H        5.039955000     -0.771964000     -0.751831000
C        4.141826000      2.374166000     -1.262510000
H        3.891986000      2.891074000     -2.190235000
C        4.020230000      3.328561000     -0.079841000
H        4.706005000      4.173646000     -0.189980000
H        3.008697000      3.745819000     -0.036332000
C        4.332155000      2.558900000      1.199562000
H        4.224373000      3.216068000      2.067204000
C        5.759260000      2.015777000      1.137387000
H        6.010384000      1.491915000      2.065589000
H        6.471529000      2.840690000      1.045447000
C        5.887246000      1.072417000     -0.057782000
H        6.904202000      0.672999000     -0.104558000
C        5.564350000      1.825356000     -1.345553000
H        5.661256000      1.157965000     -2.208308000
H        6.279668000      2.638626000     -1.499848000
C       -3.475370000      1.673991000     -1.021979000
C       -2.625220000      2.746127000     -1.731038000
H       -2.234417000      3.485831000     -1.037277000
H       -1.755820000      2.274619000     -2.183203000
C       -3.919501000      0.681220000     -2.112582000
H       -3.051217000      0.181612000     -2.548264000
H       -4.557366000     -0.095921000     -1.693976000
C       -4.740589000      2.344565000     -0.456281000
H       -5.384431000      1.613985000      0.036215000
H       -4.493432000      3.093902000      0.295909000
C       -3.420643000      3.460104000     -2.827260000
H       -2.775697000      4.221362000     -3.274772000
C       -3.842542000      2.448068000     -3.887456000
H       -4.397952000      2.943390000     -4.688842000
H       -2.961763000      1.993272000     -4.352971000
C       -4.706632000      1.379579000     -3.225912000
H       -4.992316000      0.624441000     -3.962994000
C       -5.954124000      2.021900000     -2.624425000
H       -6.594671000      1.257446000     -2.172929000
H       -6.549007000      2.503597000     -3.405731000
C       -5.528562000      3.041944000     -1.572291000
H       -6.413503000      3.503892000     -1.126270000
C       -4.656087000      4.117376000     -2.216972000
H       -5.220079000      4.651448000     -2.987052000
H       -4.365094000      4.865403000     -1.471826000
C       -3.238941000     -0.876517000      0.767067000
C       -2.913504000     -1.912058000     -0.334076000
H       -3.310051000     -1.600125000     -1.298329000
H       -1.828983000     -2.002684000     -0.457572000
C       -2.617697000     -1.423025000      2.066989000
H       -2.809186000     -0.753976000      2.906208000
H       -1.530034000     -1.504336000      1.960899000
C       -4.765765000     -0.819575000      0.956630000
H       -5.030556000     -0.102195000      1.735364000
H       -5.261474000     -0.484163000      0.045480000
C       -3.492831000     -3.287047000      0.011203000
H       -3.260189000     -3.973220000     -0.808324000
C       -2.862895000     -3.793328000      1.304018000
H       -3.245750000     -4.787147000      1.553336000
H       -1.779020000     -3.896859000      1.180487000
C       -3.178126000     -2.804195000      2.422061000
H       -2.706609000     -3.132325000      3.353028000
C       -4.689631000     -2.699700000      2.613086000
H       -5.106739000     -3.671946000      2.890130000
H       -4.921959000     -2.013536000      3.433507000
C       -5.320580000     -2.203901000      1.314312000
H       -6.403369000     -2.117985000      1.438832000
C       -5.007516000     -3.182665000      0.183487000
H       -5.476241000     -2.849954000     -0.748408000
H       -5.429822000     -4.166604000      0.407276000
C       -2.320448000      1.929529000      1.845770000
C       -1.139685000      1.480361000      2.723763000
H       -1.269090000      0.456567000      3.067728000
H       -0.212043000      1.517897000      2.139776000
C       -1.987568000      3.373122000      1.417264000
H       -2.783430000      3.799957000      0.810175000
H       -1.076845000      3.378965000      0.807554000
C       -3.584304000      1.946856000      2.722935000
H       -4.457538000      2.270010000      2.156323000
H       -3.808604000      0.943118000      3.087680000
C       -0.955431000      2.376762000      3.951018000
H       -0.122395000      1.978566000      4.538379000
C       -0.642340000      3.795479000      3.490594000
H        0.288645000      3.808953000      2.913710000
H       -0.489983000      4.458124000      4.347039000
C       -1.802161000      4.287693000      2.632076000
H       -1.592501000      5.297053000      2.267481000
C       -3.091548000      4.292651000      3.453426000
H       -3.922925000      4.673619000      2.851425000
H       -2.995076000      4.966752000      4.309385000
C       -3.391331000      2.872832000      3.930400000
H       -4.314407000      2.867355000      4.516485000
C       -2.233135000      2.365968000      4.787292000
H       -2.112451000      2.996258000      5.672923000
H       -2.442637000      1.354904000      5.152020000
C       -1.211768000     -1.586192000     -3.881584000
C       -0.149695000     -0.691459000     -4.082593000
C       -1.431713000     -2.636569000     -4.746472000
H       -1.868817000     -1.443206000     -3.033671000
C       -0.027848000      0.497586000     -3.278346000
C        0.733834000     -0.915924000     -5.151495000
C        0.898369000      1.534016000     -3.654793000
H       -0.930829000      0.815005000     -2.780635000
C        1.935320000     -0.038802000     -5.332915000
C        0.487872000     -1.964702000     -6.027650000
C        1.832736000      1.306096000     -4.678737000
H        2.151669000      0.083819000     -6.396982000
H        2.809594000     -0.561375000     -4.920708000
C        2.658251000      2.343174000     -5.092510000
C        0.840062000      2.808137000     -3.064825000
C       -0.590150000     -2.815767000     -5.840787000
H       -2.261649000     -3.310721000     -4.582788000
H        1.150508000     -2.115117000     -6.871443000
C        2.573682000      3.599608000     -4.516231000
H        3.365541000      2.170338000     -5.895095000
C        1.658863000      3.830192000     -3.492411000
H        0.138547000      2.986009000     -2.260320000
H        1.591304000      4.807306000     -3.033309000
H        3.216111000      4.397929000     -4.862583000
H       -0.767966000     -3.622737000     -6.538492000
H        0.277781000      0.021639000     -1.538583000
179
E(PBEh-3c) = -3684.93861657 au
Lowest Frequencies = 16.46 23.03 25.39 cm-1
[13H][9-AnH] (product successor complex) S=1/2
Pd       0.000000000      0.000000000      0.000000000
P        2.207906000     -0.805989000     -0.172649000
P       -2.284461000      0.591455000      0.038823000
C        2.428378000     -2.158873000     -1.495029000
C        1.194087000     -3.089190000     -1.483896000
H        1.020264000     -3.533867000     -0.507335000
H        0.303813000     -2.500534000     -1.719030000
C        2.470711000     -1.542425000     -2.906923000
H        3.322882000     -0.873419000     -3.026036000
H        1.570719000     -0.944875000     -3.086721000
C        3.705018000     -2.993288000     -1.289864000
H        3.706846000     -3.474681000     -0.311974000
H        4.592910000     -2.360189000     -1.324429000
C        1.336597000     -4.204820000     -2.524653000
H        0.461601000     -4.856255000     -2.444064000
C        1.393315000     -3.582428000     -3.913777000
H        0.464706000     -3.049860000     -4.128559000
H        1.490383000     -4.357769000     -4.679042000
C        2.587163000     -2.635884000     -3.975217000
H        2.624607000     -2.143042000     -4.949555000
C        3.872630000     -3.427690000     -3.744176000
H        3.992829000     -4.189793000     -4.519966000
H        4.744990000     -2.769567000     -3.815517000
C        3.817858000     -4.079084000     -2.363438000
H        4.735685000     -4.645906000     -2.184173000
C        2.609214000     -5.008161000     -2.265948000
H        2.694018000     -5.820552000     -2.993299000
H        2.573889000     -5.478661000     -1.277523000
C        2.548181000     -1.534183000      1.570492000
C        1.857947000     -0.621124000      2.608838000
H        2.218562000      0.404177000      2.562285000
H        0.778727000     -0.590470000      2.411787000
C        1.865420000     -2.910259000      1.714010000
H        2.294364000     -3.636439000      1.024144000
H        0.801159000     -2.827373000      1.467323000
C        4.033153000     -1.690479000      1.940607000
H        4.536867000     -2.358213000      1.239186000
H        4.560928000     -0.736726000      1.885277000
C        2.035809000     -1.154930000      4.034123000
H        1.563568000     -0.450304000      4.725224000
C        1.365772000     -2.520837000      4.141863000
H        0.291840000     -2.431936000      3.944308000
H        1.463749000     -2.918036000      5.156082000
C        2.018040000     -3.463735000      3.135274000
H        1.531748000     -4.442224000      3.171789000
C        3.503718000     -3.610925000      3.461157000
H        3.631733000     -4.023288000      4.465968000
H        3.977419000     -4.317618000      2.772477000
C        4.175573000     -2.243233000      3.363831000
H        5.240752000     -2.339608000      3.589903000
C        3.524816000     -1.276830000      4.353168000
H        3.661123000     -1.634861000      5.377676000
H        4.007711000     -0.295563000      4.301161000
C        3.362672000      0.664960000     -0.520972000
C        2.749377000      1.520141000     -1.654625000
H        2.630885000      0.950078000     -2.573610000
H        1.747537000      1.853354000     -1.364744000
C        3.427606000      1.580365000      0.717810000
H        2.416911000      1.898870000      0.999046000
H        3.851461000      1.052990000      1.572215000
C        4.796327000      0.265022000     -0.910105000
H        5.257940000     -0.333966000     -0.121410000
H        4.798990000     -0.349493000     -1.811300000
C        3.621563000      2.746495000     -1.937681000
H        3.167425000      3.304338000     -2.762072000
C        3.686875000      3.629031000     -0.695000000
H        4.291642000      4.519343000     -0.889751000
H        2.686128000      3.983290000     -0.426403000
C        4.288640000      2.818009000      0.448646000
H        4.313223000      3.420320000      1.361049000
C        5.703803000      2.376101000      0.080708000
H        6.149648000      1.810836000      0.905450000
H        6.344323000      3.247557000     -0.081819000
C        5.646754000      1.510942000     -1.176737000
H        6.655000000      1.187599000     -1.448940000
C        5.029371000      2.301790000     -2.329194000
H        4.993301000      1.686163000     -3.234222000
H        5.648224000      3.171589000     -2.569390000
C       -2.841324000      1.706465000     -1.395296000
C       -1.764592000      2.789889000     -1.638284000
H       -1.603236000      3.403188000     -0.755302000
H       -0.806046000      2.309796000     -1.862891000
C       -2.924210000      0.891226000     -2.698582000
H       -1.959351000      0.408053000     -2.887768000
H       -3.669960000      0.100102000     -2.617737000
C       -4.205737000      2.380625000     -1.160781000
H       -4.984992000      1.631101000     -1.008890000
H       -4.192735000      2.995410000     -0.260351000
C       -2.164913000      3.700809000     -2.803841000
H       -1.396685000      4.470970000     -2.915987000
C       -2.259272000      2.877016000     -4.082931000
H       -2.528711000      3.510985000     -4.932317000
H       -1.283869000      2.443198000     -4.324302000
C       -3.303699000      1.781849000     -3.886613000
H       -3.358215000      1.156089000     -4.782490000
C       -4.665119000      2.420289000     -3.617139000
H       -5.430761000      1.647490000     -3.496133000
H       -4.973558000      3.031469000     -4.469705000
C       -4.577330000      3.270091000     -2.350861000
H       -5.547798000      3.729765000     -2.146061000
C       -3.515235000      4.356172000     -2.517371000
H       -3.784410000      5.031879000     -3.334065000
H       -3.458723000      4.970765000     -1.612994000
C       -3.234829000     -1.070214000      0.024380000
C       -2.653061000     -1.979222000     -1.082353000
H       -2.742936000     -1.531550000     -2.069632000
H       -1.584305000     -2.126229000     -0.914631000
C       -2.982992000     -1.814721000      1.351488000
H       -3.369989000     -1.255970000      2.203151000
H       -1.906057000     -1.942703000      1.512348000
C       -4.752115000     -0.941013000     -0.191695000
H       -5.204307000     -0.312377000      0.577311000
H       -4.967013000     -0.464672000     -1.150380000
C       -3.340549000     -3.347967000     -1.096880000
H       -2.910674000     -3.930813000     -1.916862000
C       -3.088240000     -4.053230000      0.231407000
H       -3.553538000     -5.042735000      0.236963000
H       -2.014465000     -4.210323000      0.378561000
C       -3.657304000     -3.191230000      1.353468000
H       -3.462311000     -3.660920000      2.321423000
C       -5.161856000     -3.009826000      1.159728000
H       -5.669815000     -3.977761000      1.192333000
H       -5.579663000     -2.412424000      1.976699000
C       -5.416051000     -2.322867000     -0.180215000
H       -6.490945000     -2.187725000     -0.327425000
C       -4.842589000     -3.173868000     -1.312216000
H       -5.037590000     -2.698993000     -2.279452000
H       -5.338111000     -4.148629000     -1.341962000
C       -2.558228000      1.487566000      1.706616000
C       -1.603211000      0.852923000      2.742488000
H       -1.754708000     -0.219863000      2.849019000
H       -0.566137000      0.998713000      2.412670000
C       -2.129449000      2.966910000      1.615723000
H       -2.749389000      3.512026000      0.905404000
H       -1.096586000      3.040019000      1.258281000
C       -4.001855000      1.436251000      2.232642000
H       -4.683553000      1.915524000      1.526595000
H       -4.346927000      0.407268000      2.335609000
C       -1.741622000      1.519123000      4.114992000
H       -1.080333000      1.001112000      4.816087000
C       -1.335117000      2.984276000      3.996542000
H       -0.288796000      3.064688000      3.683045000
H       -1.408509000      3.485021000      4.966124000
C       -2.247238000      3.661108000      2.977754000
H       -1.950105000      4.705620000      2.850787000
C       -3.694088000      3.591203000      3.460837000
H       -4.356142000      4.106276000      2.757539000
H       -3.797973000      4.108121000      4.418934000
C       -4.104399000      2.126647000      3.596015000
H       -5.140730000      2.062251000      3.937896000
C       -3.188954000      1.418942000      4.594665000
H       -3.287776000      1.870853000      5.585596000
H       -3.483343000      0.370009000      4.703918000
C       -1.691295000     -1.852370000     -5.385503000
C       -0.500737000     -1.314921000     -5.910490000
C       -2.150845000     -3.088121000     -5.786820000
H       -2.241709000     -1.282575000     -4.645871000
C        0.013838000     -0.079249000     -5.444495000
C        0.210462000     -2.053886000     -6.878470000
C        1.283741000      0.410267000     -5.842822000
H       -0.555780000      0.476292000     -4.710076000
C        1.439206000     -1.473640000     -7.518444000
C       -0.263244000     -3.297553000     -7.263884000
C        2.035316000     -0.289853000     -6.810470000
H        1.176020000     -1.161144000     -8.537722000
H        2.196709000     -2.252307000     -7.648284000
C        3.306256000      0.156584000     -7.134818000
C        1.835666000      1.567075000     -5.261445000
C       -1.430699000     -3.822419000     -6.725828000
H       -3.067070000     -3.487750000     -5.372412000
H        0.286744000     -3.869429000     -8.002219000
C        3.845221000      1.289808000     -6.540028000
H        3.886966000     -0.385340000     -7.872187000
C        3.096794000      2.003308000     -5.607084000
H        1.247895000      2.119088000     -4.536466000
H        3.503757000      2.898477000     -5.155080000
H        4.837433000      1.623522000     -6.811776000
H       -1.782082000     -4.795029000     -7.042325000
H       -0.118981000     -0.135156000     -1.472886000
179
E(PBEh-3c) = -3676.44000428 au
Lowest Frequencies = 9.30 16.31 21.07 cm-1
[14][9,10-AnH2] (reactant precursor complex) S=1/2
Pt       0.000000000      0.000000000      0.000000000
P        2.172391000     -0.892382000     -0.087939000
P       -2.177742000      0.823195000      0.344999000
C        2.298905000     -2.171115000     -1.490809000
C        0.980374000     -2.980550000     -1.531429000
H        0.782908000     -3.491919000     -0.592021000
H        0.139100000     -2.294812000     -1.692862000
C        2.394500000     -1.458163000     -2.855191000
H        3.304716000     -0.860841000     -2.919915000
H        1.550574000     -0.770871000     -2.978245000
C        3.496445000     -3.130567000     -1.372038000
H        3.473710000     -3.683307000     -0.431905000
H        4.434761000     -2.570387000     -1.377319000
C        1.003013000     -4.006991000     -2.667915000
H        0.073121000     -4.581563000     -2.629182000
C        1.111606000     -3.274800000     -4.001565000
H        0.254027000     -2.608813000     -4.141285000
H        1.098336000     -3.979463000     -4.837793000
C        2.402621000     -2.464341000     -4.010400000
H        2.482291000     -1.907596000     -4.945599000
C        3.603368000     -3.394600000     -3.856351000
H        3.645520000     -4.102123000     -4.689440000
H        4.534207000     -2.819154000     -3.890304000
C        3.492531000     -4.136973000     -2.527409000
H        4.347541000     -4.806922000     -2.401977000
C        2.196191000     -4.945940000     -2.491594000
H        2.200226000     -5.701074000     -3.282922000
H        2.117122000     -5.491556000     -1.545209000
C        2.455060000     -1.722583000      1.606882000
C        1.840317000     -0.831136000      2.711932000
H        2.274187000      0.165171000      2.723084000
H        0.767432000     -0.694727000      2.526843000
C        1.691364000     -3.060772000      1.677403000
H        2.059787000     -3.763283000      0.930945000
H        0.627672000     -2.896392000      1.469033000
C        3.934457000     -1.989952000      1.930814000
H        4.383082000     -2.638094000      1.174704000
H        4.512097000     -1.064301000      1.922609000
C        2.014234000     -1.469992000      4.093850000
H        1.598880000     -0.787651000      4.840611000
C        1.267722000     -2.799739000      4.132573000
H        0.196774000     -2.639226000      3.963116000
H        1.359367000     -3.264917000      5.118222000
C        1.843263000     -3.713701000      3.055735000
H        1.299264000     -4.662276000      3.042522000
C        3.323587000     -3.969143000      3.334032000
H        3.447263000     -4.459798000      4.303529000
H        3.738756000     -4.650749000      2.584761000
C        4.073520000     -2.638885000      3.311244000
H        5.135397000     -2.810410000      3.506841000
C        3.499213000     -1.700356000      4.371850000
H        3.635109000     -2.126477000      5.370012000
H        4.040025000     -0.748286000      4.366122000
C        3.395005000      0.539618000     -0.353498000
C        2.826711000      1.476473000     -1.445809000
H        2.710771000      0.961059000     -2.396281000
H        1.828397000      1.833841000     -1.162576000
C        3.495336000      1.385565000      0.931640000
H        2.498390000      1.725545000      1.235500000
H        3.904771000      0.801919000      1.756169000
C        4.813214000      0.102747000     -0.759036000
H        5.253062000     -0.547762000      0.000412000
H        4.794293000     -0.476216000     -1.684318000
C        3.739396000      2.686324000     -1.659981000
H        3.309941000      3.297855000     -2.455000000
C        3.832439000      3.494489000     -0.371025000
H        4.466187000      4.373959000     -0.515858000
H        2.842598000      3.867076000     -0.084948000
C        4.402122000      2.602499000      0.725900000
H        4.449603000      3.152439000      1.670072000
C        5.800080000      2.126757000      0.334059000
H        6.228737000      1.510216000      1.130950000
H        6.470058000      2.982249000      0.209511000
C        5.711683000      1.327587000     -0.964595000
H        6.707443000      0.979007000     -1.251998000
C        5.129010000      2.205206000     -2.070451000
H        5.070159000      1.637508000     -3.004787000
H        5.783529000      3.058375000     -2.269564000
C       -3.002505000      1.290072000     -1.307073000
C       -1.972025000      2.034544000     -2.189434000
H       -1.623636000      2.948943000     -1.715711000
H       -1.085046000      1.407630000     -2.338821000
C       -3.379691000      0.009878000     -2.077104000
H       -2.498568000     -0.629192000     -2.204367000
H       -4.120302000     -0.571752000     -1.528867000
C       -4.262422000      2.159748000     -1.157799000
H       -5.007527000      1.656998000     -0.537763000
H       -4.023995000      3.098456000     -0.655908000
C       -2.580301000      2.386553000     -3.551077000
H       -1.835989000      2.943999000     -4.127219000
C       -2.953624000      1.104650000     -4.286679000
H       -3.362217000      1.332105000     -5.275472000
H       -2.062140000      0.488537000     -4.446701000
C       -3.974402000      0.343394000     -3.448503000
H       -4.235730000     -0.595673000     -3.943920000
C       -5.229807000      1.192411000     -3.257522000
H       -5.980406000      0.637102000     -2.686157000
H       -5.684377000      1.420056000     -4.225708000
C       -4.855890000      2.483884000     -2.532916000
H       -5.747376000      3.099647000     -2.388817000
C       -3.823562000      3.253650000     -3.356393000
H       -4.243150000      3.530146000     -4.327649000
H       -3.558149000      4.189229000     -2.853803000
C       -3.131240000     -0.593851000      1.205953000
C       -2.770833000     -1.926237000      0.505583000
H       -3.034843000     -1.917823000     -0.548781000
H       -1.686420000     -2.090519000      0.547743000
C       -2.653498000     -0.740167000      2.666060000
H       -2.882460000      0.156194000      3.241871000
H       -1.566272000     -0.873781000      2.698387000
C       -4.660356000     -0.421928000      1.216826000
H       -4.938748000      0.503364000      1.726340000
H       -5.052139000     -0.343887000      0.201507000
C       -3.470959000     -3.109627000      1.181397000
H       -3.213881000     -4.018830000      0.630999000
C       -2.988266000     -3.222626000      2.623897000
H       -3.454008000     -4.077402000      3.122521000
H       -1.906763000     -3.397245000      2.648287000
C       -3.330799000     -1.929289000      3.355530000
H       -2.965993000     -1.977061000      4.385413000
C       -4.843349000     -1.718589000      3.352308000
H       -5.341111000     -2.548187000      3.862193000
H       -5.103568000     -0.811341000      3.906599000
C       -5.330590000     -1.614484000      1.907968000
H       -6.412545000     -1.458509000      1.892979000
C       -4.984302000     -2.896498000      1.151580000
H       -5.336264000     -2.831455000      0.116941000
H       -5.496776000     -3.752267000      1.599858000
C       -2.045687000      2.343550000      1.488150000
C       -0.943987000      2.079891000      2.542791000
H       -1.166759000      1.208669000      3.155858000
H        0.010220000      1.867162000      2.044452000
C       -1.571757000      3.566725000      0.677147000
H       -2.301654000      3.827332000     -0.087638000
H       -0.631805000      3.334107000      0.164620000
C       -3.355488000      2.713857000      2.205186000
H       -4.143458000      2.920736000      1.477745000
H       -3.713449000      1.882472000      2.813907000
C       -0.762311000      3.294428000      3.458364000
H       -0.000521000      3.049813000      4.204028000
C       -0.311617000      4.494564000      2.631379000
H        0.650595000      4.284685000      2.152067000
H       -0.159705000      5.366256000      3.274108000
C       -1.376459000      4.789177000      1.579246000
H       -1.058354000      5.627631000      0.953790000
C       -2.700045000      5.127142000      2.263759000
H       -3.462933000      5.367250000      1.516771000
H       -2.586766000      6.015837000      2.890792000
C       -3.146979000      3.934630000      3.107608000
H       -4.094743000      4.165972000      3.600756000
C       -2.083362000      3.613577000      4.157461000
H       -1.952755000      4.460010000      4.837727000
H       -2.402035000      2.766607000      4.773533000
C        0.428975000     -0.365129000     -6.464983000
C        1.347487000      0.534433000     -5.931585000
C        0.818117000     -1.318021000     -7.390435000
H       -0.609889000     -0.310155000     -6.159146000
C        0.911144000      1.546840000     -4.910560000
C        2.675598000      0.476918000     -6.343280000
C        1.780899000      2.770876000     -4.855650000
H       -0.121941000      1.840589000     -5.110341000
C        3.692006000      1.414665000     -5.756697000
C        3.058212000     -0.473108000     -7.285963000
C        3.108021000      2.710897000     -5.270706000
H        4.478500000      1.611887000     -6.488750000
H        4.197391000      0.916648000     -4.918088000
C        3.895542000      3.856800000     -5.204895000
C        1.271000000      3.972877000     -4.372903000
C        2.141488000     -1.370921000     -7.805487000
H        0.090221000     -2.006604000     -7.798544000
H        4.088999000     -0.506103000     -7.618907000
C        3.383174000      5.048308000     -4.721268000
H        4.924438000      3.812803000     -5.542146000
C        2.061626000      5.106505000     -4.299203000
H        0.235241000      4.020234000     -4.055214000
H        1.647403000      6.034192000     -3.927088000
H        4.008191000      5.930447000     -4.682487000
H        2.454747000     -2.100561000     -8.540079000
H        0.889688000      1.076069000     -3.918347000
179
E(PBEh-3c) = -3676.39550666 au
Lowest Frequencies = i754.05 19.87 24.57 cm-1
TS(HAT) S=1/2
Pt       0.000000000      0.000000000      0.000000000
P        2.137771000     -0.959032000      0.351098000
P       -2.333559000      0.743572000      0.361535000
C        2.541471000     -2.403462000     -0.831844000
C        1.255415000     -3.235141000     -1.040128000
H        0.839408000     -3.593956000     -0.101674000
H        0.485627000     -2.602590000     -1.493137000
C        2.941142000     -1.893149000     -2.229012000
H        3.852179000     -1.294822000     -2.189276000
H        2.150025000     -1.252314000     -2.625168000
C        3.676708000     -3.314497000     -0.323203000
H        3.441130000     -3.736419000      0.651980000
H        4.599995000     -2.746048000     -0.201953000
C        1.521194000     -4.429598000     -1.962178000
H        0.598130000     -5.010585000     -2.042785000
C        1.925137000     -3.909732000     -3.335087000
H        1.115212000     -3.317143000     -3.757880000
H        2.102323000     -4.737318000     -4.028912000
C        3.185986000     -3.064822000     -3.190856000
H        3.464983000     -2.652230000     -4.166161000
C        4.319761000     -3.936382000     -2.657067000
H        4.522738000     -4.757605000     -3.350501000
H        5.247221000     -3.359320000     -2.580401000
C        3.917958000     -4.478365000     -1.288271000
H        4.724336000     -5.095122000     -0.882262000
C        2.638723000     -5.305823000     -1.400128000
H        2.800109000     -6.169342000     -2.051625000
H        2.361503000     -5.705192000     -0.418836000
C        2.149829000     -1.658778000      2.145599000
C        1.372106000     -0.684248000      3.045657000
H        1.782892000      0.322582000      3.016349000
H        0.350180000     -0.612715000      2.674247000
C        1.382255000     -2.994231000      2.232955000
H        1.851642000     -3.766859000      1.627662000
H        0.367306000     -2.866877000      1.842174000
C        3.555490000     -1.857413000      2.740565000
H        4.145073000     -2.553077000      2.144203000
H        4.108943000     -0.918591000      2.748578000
C        1.314036000     -1.166404000      4.497155000
H        0.780151000     -0.414555000      5.086913000
C        0.568580000     -2.495945000      4.550500000
H       -0.459380000     -2.368583000      4.192500000
H        0.499501000     -2.858620000      5.580153000
C        1.310482000     -3.503268000      3.677393000
H        0.773849000     -4.456232000      3.671955000
C        2.726142000     -3.706139000      4.213979000
H        2.691774000     -4.097979000      5.234416000
H        3.257610000     -4.449440000      3.611311000
C        3.467008000     -2.371426000      4.181936000
H        4.484137000     -2.504750000      4.560276000
C        2.729104000     -1.346227000      5.041708000
H        2.692943000     -1.677529000      6.083392000
H        3.265394000     -0.391788000      5.035786000
C        3.471751000      0.397450000      0.213526000
C        3.174012000      1.215818000     -1.057016000
H        3.194492000      0.597675000     -1.952307000
H        2.163755000      1.625304000     -0.992067000
C        3.355452000      1.387614000      1.391872000
H        2.333789000      1.779783000      1.451174000
H        3.565433000      0.902122000      2.344408000
C        4.920427000     -0.118914000      0.143194000
H        5.184832000     -0.694726000      1.030749000
H        5.047251000     -0.788088000     -0.708753000
C        4.174334000      2.361492000     -1.229077000
H        3.936468000      2.879168000     -2.159428000
C        4.047631000      3.318472000     -0.049015000
H        4.739315000      4.159444000     -0.154283000
H        3.038023000      3.740848000     -0.015259000
C        4.343479000      2.548778000      1.234076000
H        4.232597000      3.208217000      2.099648000
C        5.767587000      1.996588000      1.184959000
H        6.007846000      1.473129000      2.116276000
H        6.485811000      2.816785000      1.096998000
C        5.899798000      1.050324000     -0.007530000
H        6.914475000      0.644093000     -0.044590000
C        5.593923000      1.803860000     -1.298938000
H        5.694077000      1.134624000     -2.159971000
H        6.316028000      2.612222000     -1.447669000
C       -3.413083000      1.631998000     -0.966810000
C       -2.570652000      2.708938000     -1.675269000
H       -2.189797000      3.454307000     -0.982648000
H       -1.694641000      2.245137000     -2.118739000
C       -3.853258000      0.633334000     -2.053124000
H       -2.983722000      0.129794000     -2.480607000
H       -4.491670000     -0.141699000     -1.632138000
C       -4.681748000      2.301178000     -0.405643000
H       -5.324990000      1.573748000      0.091374000
H       -4.437344000      3.057833000      0.339858000
C       -3.365001000      3.412405000     -2.778883000
H       -2.721674000      4.174429000     -3.227442000
C       -3.778269000      2.393322000     -3.835746000
H       -4.333532000      2.882177000     -4.641166000
H       -2.894067000      1.940874000     -4.297431000
C       -4.638987000      1.323567000     -3.172259000
H       -4.919098000      0.563952000     -3.906877000
C       -5.890717000      1.962453000     -2.575979000
H       -6.528883000      1.196698000     -2.123359000
H       -6.486093000      2.438750000     -3.360191000
C       -5.471754000      2.988578000     -1.527103000
H       -6.359738000      3.447069000     -1.083620000
C       -4.605473000      4.066291000     -2.175853000
H       -5.171343000      4.592407000     -2.949993000
H       -4.320375000      4.819952000     -1.434216000
C       -3.192836000     -0.911825000      0.832545000
C       -2.873598000     -1.962433000     -0.256612000
H       -3.264057000     -1.657364000     -1.225703000
H       -1.789894000     -2.064696000     -0.373939000
C       -2.582027000     -1.449752000      2.140482000
H       -2.770017000     -0.769753000      2.971598000
H       -1.496093000     -1.541748000      2.034228000
C       -4.720119000     -0.837863000      1.014570000
H       -4.982542000     -0.109837000      1.783810000
H       -5.209899000     -0.510646000      0.097472000
C       -3.468708000     -3.327454000      0.102654000
H       -3.239372000     -4.024993000     -0.708242000
C       -2.848630000     -3.825617000      1.403474000
H       -3.242850000     -4.812570000      1.662248000
H       -1.765487000     -3.940892000      1.285537000
C       -3.158103000     -2.820919000      2.508981000
H       -2.693197000     -3.143227000      3.445304000
C       -4.668892000     -2.698423000      2.693714000
H       -5.097709000     -3.662221000      2.982105000
H       -4.895999000     -1.998408000      3.503830000
C       -5.289659000     -2.212499000      1.386554000
H       -6.371965000     -2.113451000      1.505643000
C       -4.982694000     -3.207477000      0.268322000
H       -5.445489000     -2.880904000     -0.668717000
H       -5.415194000     -4.184532000      0.502492000
C       -2.271328000      1.903064000      1.903280000
C       -1.106336000      1.462309000      2.804504000
H       -1.245748000      0.443286000      3.158223000
H       -0.172462000      1.488500000      2.232990000
C       -1.932858000      3.342274000      1.464580000
H       -2.723803000      3.764995000      0.848456000
H       -1.016980000      3.341291000      0.863015000
C       -3.547385000      1.928609000      2.763482000
H       -4.415923000      2.243033000      2.185539000
H       -3.772974000      0.929105000      3.139037000
C       -0.937920000      2.371615000      4.024413000
H       -0.113869000      1.977405000      4.626779000
C       -0.614428000      3.783998000      3.552598000
H        0.324221000      3.788419000      2.988501000
H       -0.473007000      4.456763000      4.403056000
C       -1.760898000      4.268587000      2.672606000
H       -1.544670000      5.273689000      2.299985000
C       -3.061682000      4.284089000      3.475442000
H       -3.884037000      4.662507000      2.859424000
H       -2.974607000      4.965015000      4.326968000
C       -3.370695000      2.869614000      3.962537000
H       -4.302961000      2.871570000      4.533950000
C       -2.226657000      2.372353000      4.843002000
H       -2.119203000      3.013584000      5.722512000
H       -2.442554000      1.365892000      5.216473000
C       -1.180339000     -1.614481000     -3.811093000
C       -0.124120000     -0.712073000     -3.999034000
C       -1.397514000     -2.652405000     -4.691987000
H       -1.836116000     -1.488477000     -2.959847000
C       -0.023169000      0.480248000     -3.177648000
C        0.758119000     -0.914553000     -5.070440000
C        0.906004000      1.527887000     -3.557488000
H       -0.976432000      0.826732000     -2.805946000
C        1.950562000     -0.026234000     -5.249328000
C        0.515689000     -1.950685000     -5.964175000
C        1.837801000      1.310894000     -4.582992000
H        2.158391000      0.109140000     -6.313500000
H        2.832590000     -0.543791000     -4.848095000
C        2.652488000      2.357268000     -4.998595000
C        0.842089000      2.797922000     -2.962025000
C       -0.557417000     -2.809147000     -5.790472000
H       -2.223607000     -3.333107000     -4.536688000
H        1.177642000     -2.082933000     -6.811467000
C        2.559340000      3.610677000     -4.419847000
H        3.357008000      2.191857000     -5.805095000
C        1.649389000      3.829240000     -3.389644000
H        0.151185000      2.964674000     -2.146621000
H        1.577648000      4.802883000     -2.924041000
H        3.192773000      4.415638000     -4.767492000
H       -0.732621000     -3.605188000     -6.501305000
H        0.209679000      0.085146000     -1.614789000
179
E(PBEh-3c) = -3676.42173564  au
Lowest Frequencies = 18.14 21.71 25.17 cm-1
[16][9-AnH] (product successor complex) S=1/2
Pt       0.000000000      0.000000000      0.000000000
P        2.215396000     -0.790087000     -0.104018000
P       -2.277499000      0.599370000      0.119024000
C        2.439391000     -2.147372000     -1.421942000
C        1.207870000     -3.081881000     -1.414487000
H        1.028374000     -3.521301000     -0.436749000
H        0.315339000     -2.501037000     -1.659757000
C        2.491326000     -1.536359000     -2.836065000
H        3.343917000     -0.867223000     -2.951332000
H        1.592726000     -0.940537000     -3.027616000
C        3.717186000     -2.976826000     -1.204299000
H        3.713948000     -3.453491000     -0.224134000
H        4.603519000     -2.341590000     -1.235840000
C        1.362746000     -4.202110000     -2.448835000
H        0.489449000     -4.856121000     -2.371378000
C        1.426169000     -3.584961000     -3.839963000
H        0.497002000     -3.056239000     -4.061420000
H        1.529914000     -4.362570000     -4.602047000
C        2.617392000     -2.634803000     -3.898546000
H        2.658679000     -2.146217000     -4.875057000
C        3.903558000     -3.421975000     -3.655624000
H        4.030209000     -4.187467000     -4.427014000
H        4.774843000     -2.762234000     -3.724987000
C        3.841731000     -4.067121000     -2.272157000
H        4.760655000     -4.629120000     -2.083813000
C        2.636054000     -5.000169000     -2.178321000
H        2.727977000     -5.815476000     -2.901464000
H        2.595902000     -5.465968000     -1.187929000
C        2.542704000     -1.513887000      1.640822000
C        1.838635000     -0.599162000      2.666768000
H        2.191290000      0.428696000      2.616565000
H        0.761517000     -0.580622000      2.456753000
C        1.862945000     -2.891645000      1.784090000
H        2.300251000     -3.619937000      1.101607000
H        0.801361000     -2.811716000      1.526382000
C        4.024727000     -1.663174000      2.024589000
H        4.536692000     -2.333177000      1.331261000
H        4.550264000     -0.708292000      1.969386000
C        2.004414000     -1.123653000      4.096622000
H        1.523045000     -0.416751000      4.779273000
C        1.338362000     -2.491499000      4.205008000
H        0.266289000     -2.407230000      3.995780000
H        1.427857000     -2.883208000      5.222138000
C        2.004080000     -3.437067000      3.209623000
H        1.521034000     -4.417147000      3.246523000
C        3.487021000     -3.577146000      3.550611000
H        3.607036000     -3.983690000      4.558768000
H        3.969682000     -4.285635000      2.870082000
C        4.154845000     -2.207581000      3.452146000
H        5.218069000     -2.298751000      3.689202000
C        3.491043000     -1.237939000      4.429825000
H        3.619486000     -1.589618000      5.457528000
H        3.970438000     -0.255054000      4.376474000
C        3.374079000      0.677900000     -0.450145000
C        2.775183000      1.529469000     -1.594449000
H        2.668142000      0.956339000     -2.512917000
H        1.771197000      1.865375000     -1.316187000
C        3.425010000      1.599270000      0.785096000
H        2.410702000      1.919756000      1.049363000
H        3.836589000      1.076028000      1.648021000
C        4.810595000      0.273363000     -0.823260000
H        5.264237000     -0.324338000     -0.029100000
H        4.820127000     -0.342642000     -1.723480000
C        3.653207000      2.752951000     -1.872727000
H        3.208756000      3.307849000     -2.704335000
C        3.706457000      3.641086000     -0.633512000
H        4.316291000      4.528589000     -0.825379000
H        2.703865000      3.999235000     -0.378135000
C        4.292700000      2.833230000      0.520340000
H        4.308713000      3.439365000      1.430421000
C        5.710835000      2.386037000      0.170466000
H        6.145252000      1.822205000      1.002295000
H        6.355989000      3.254958000      0.012736000
C        5.666573000      1.516451000     -1.084592000
H        6.677159000      1.189817000     -1.343885000
C        5.064264000      2.304185000     -2.247126000
H        5.036939000      1.684982000     -3.150104000
H        5.687788000      3.171561000     -2.483856000
C       -2.844414000      1.714077000     -1.312614000
C       -1.770759000      2.798136000     -1.565876000
H       -1.601055000      3.411081000     -0.684371000
H       -0.813578000      2.319541000     -1.797783000
C       -2.941143000      0.898758000     -2.615457000
H       -1.979508000      0.414816000     -2.817465000
H       -3.686950000      0.108584000     -2.527550000
C       -4.206751000      2.388155000     -1.065549000
H       -4.985299000      1.639270000     -0.907882000
H       -4.186146000      3.002988000     -0.165355000
C       -2.182006000      3.708595000     -2.727787000
H       -1.414537000      4.478489000     -2.846760000
C       -2.287795000      2.884529000     -4.005703000
H       -2.564291000      3.517869000     -4.853261000
H       -1.314706000      2.449969000     -4.255022000
C       -3.331003000      1.789881000     -3.799863000
H       -3.393754000      1.163546000     -4.694750000
C       -4.689700000      2.428442000     -3.517527000
H       -5.454225000      1.655613000     -3.389502000
H       -5.006286000      3.039892000     -4.366902000
C       -4.589498000      3.277926000     -2.252025000
H       -5.557998000      3.737336000     -2.037519000
C       -3.529426000      4.364228000     -2.429173000
H       -3.806611000      5.039098000     -3.243850000
H       -3.464386000      4.979515000     -1.525855000
C       -3.235484000     -1.058132000      0.115865000
C       -2.668222000     -1.973244000     -0.994110000
H       -2.762076000     -1.525176000     -1.981074000
H       -1.599421000     -2.127641000     -0.832513000
C       -2.976338000     -1.800869000      1.442796000
H       -3.353370000     -1.238900000      2.296902000
H       -1.898704000     -1.932557000      1.593484000
C       -4.753622000     -0.920390000     -0.088667000
H       -5.197105000     -0.286703000      0.681266000
H       -4.973145000     -0.446879000     -1.047696000
C       -3.364974000     -3.337311000     -1.000269000
H       -2.945425000     -3.924491000     -1.822457000
C       -3.104798000     -4.041091000      0.327523000
H       -3.575793000     -5.027837000      0.339404000
H       -2.030752000     -4.203593000      0.465519000
C       -3.658807000     -3.173363000      1.452710000
H       -3.458233000     -3.642575000      2.419782000
C       -5.163862000     -2.983805000      1.271508000
H       -5.677030000     -3.948806000      1.309945000
H       -5.571842000     -2.383007000      2.091024000
C       -5.425754000     -2.298029000     -0.067597000
H       -6.501063000     -2.156549000     -0.205533000
C       -4.867675000     -3.154948000     -1.202783000
H       -5.068273000     -2.680767000     -2.169236000
H       -5.369585000     -4.126614000     -1.226061000
C       -2.530171000      1.500393000      1.784951000
C       -1.563225000      0.867363000      2.809262000
H       -1.707705000     -0.206733000      2.914486000
H       -0.531963000      1.020178000      2.465105000
C       -2.102453000      2.979768000      1.688015000
H       -2.730587000      3.524711000      0.984705000
H       -1.073643000      3.050972000      1.319775000
C       -3.968425000      1.449552000      2.325284000
H       -4.657214000      1.930362000      1.627162000
H       -4.313657000      0.421183000      2.431726000
C       -1.687702000      1.532042000      4.183736000
H       -1.018571000      1.013864000      4.877413000
C       -1.283125000      2.997427000      4.061137000
H       -0.240221000      3.078219000      3.737080000
H       -1.347375000      3.498403000      5.031271000
C       -2.206001000      3.673792000      3.051547000
H       -1.910208000      4.718315000      2.921383000
C       -3.647493000      3.603992000      3.550140000
H       -4.317023000      4.118471000      2.853501000
H       -3.741217000      4.121552000      4.508948000
C       -4.056015000      2.139405000      3.689872000
H       -5.088638000      2.074876000      4.042694000
C       -3.129968000      1.431321000      4.678563000
H       -3.218247000      1.883041000      5.670557000
H       -3.423125000      0.382363000      4.790600000
C       -1.673571000     -1.841379000     -5.272445000
C       -0.489048000     -1.303008000     -5.809798000
C       -2.135731000     -3.078209000     -5.667262000
H       -2.217699000     -1.271972000     -4.527980000
C        0.027899000     -0.064507000     -5.353120000
C        0.214176000     -2.043756000     -6.782344000
C        1.294982000      0.423696000     -5.762588000
H       -0.537744000      0.498576000     -4.620959000
C        1.438366000     -1.465658000     -7.432773000
C       -0.262346000     -3.288172000     -7.161809000
C        2.039574000     -0.279824000     -6.733064000
H        1.169092000     -1.157251000     -8.451673000
H        2.194839000     -2.245046000     -7.564492000
C        3.307686000      0.165867000     -7.069421000
C        1.850802000      1.583053000     -5.190181000
C       -1.424436000     -3.813158000     -6.612513000
H       -3.047262000     -3.478112000     -5.242860000
H        0.281054000     -3.860636000     -7.904541000
C        3.850685000      1.301652000     -6.483383000
H        3.882548000     -0.378739000     -7.809386000
C        3.109096000      2.018298000     -5.547437000
H        1.270492000      2.138564000     -4.461893000
H        3.519135000      2.915274000     -5.101899000
H        4.840479000      1.634952000     -6.764227000
H       -1.778238000     -4.786393000     -6.924321000
H       -0.123792000     -0.116448000     -1.488843000
54
E(PBEh-3c) = -1164.59458714 au
Lowest Frequencies = 4.86 22.05 31.28 cm-1
[Pt(PtBu3)(THF)]+ S=1/2
Pt       0.000000000      0.000000000      0.000000000
P        2.179828000      0.569913000     -0.176234000
C        2.379748000      1.779395000     -1.627005000
C        1.505957000      1.315015000     -2.802372000
H        1.627430000      2.027574000     -3.621231000
H        1.760084000      0.337223000     -3.197691000
H        0.442969000      1.311380000     -2.550386000
C        1.848125000      3.163104000     -1.234241000
H        0.820134000      3.131383000     -0.870675000
H        2.466140000      3.668856000     -0.497063000
H        1.849741000      3.792098000     -2.126493000
C        3.829275000      1.932165000     -2.094408000
H        4.230770000      1.026401000     -2.543445000
H        3.872260000      2.706459000     -2.863418000
H        4.502030000      2.240200000     -1.296712000
C        3.179821000     -1.018520000     -0.484659000
C        2.635147000     -2.148621000      0.402992000
H        2.711877000     -1.961474000      1.468967000
H        1.594622000     -2.390367000      0.174171000
H        3.214391000     -3.051825000      0.198426000
C        2.974257000     -1.485500000     -1.929653000
H        3.440256000     -0.836083000     -2.666056000
H        3.436803000     -2.467974000     -2.043191000
H        1.919934000     -1.603138000     -2.185089000
C        4.679885000     -0.854395000     -0.225982000
H        5.132399000     -0.068578000     -0.826934000
H        4.909875000     -0.656912000      0.818738000
H        5.184333000     -1.786634000     -0.488200000
C        2.703622000      1.387061000      1.458725000
C        2.824811000      0.319221000      2.551271000
H        1.914224000     -0.272436000      2.658851000
H        3.661898000     -0.358397000      2.404651000
H        2.990219000      0.821519000      3.506251000
C        4.025006000      2.153625000      1.370925000
H        4.857441000      1.539617000      1.033622000
H        3.968588000      3.027286000      0.724383000
H        4.283205000      2.519670000      2.366994000
C        1.595965000      2.344267000      1.926473000
H        1.396593000      3.162534000      1.243566000
H        0.654530000      1.824467000      2.118436000
H        1.904452000      2.789663000      2.874984000
C       -2.534856000     -1.906322000      0.146220000
H       -2.111045000     -2.441706000      0.999537000
O       -2.059823000     -0.541278000      0.165588000
C       -4.042683000     -1.783380000      0.245138000
H       -2.191479000     -2.377030000     -0.774881000
C       -3.099688000      0.367860000      0.598821000
C       -4.215021000     -0.531231000      1.099490000
H       -2.694417000      1.027756000      1.366325000
H       -3.407948000      0.968186000     -0.259174000
H       -5.193034000     -0.068135000      0.980785000
H       -4.083466000     -0.763031000      2.157713000
H       -4.484954000     -1.644958000     -0.742863000
H       -4.493857000     -2.667805000      0.691651000
55
E(PBEh-3c) = -1165.21006376 au
Lowest Frequencies = 20.17 25.92 32.93 cm-1
[Pt(PtBu3)(THF)H]+ S=0
C        0.771393000      2.432884000      2.219541000
P       -0.700818000      1.401696000      1.600770000
C       -1.946677000      2.497455000      0.669289000
Pt       0.000000000      0.000000000      0.000000000
C       -1.549388000      0.502281000      3.041138000
H        0.537220000     -0.855136000      1.108893000
C        1.957766000      1.507434000      2.527435000
H        1.763155000      0.768691000      3.297758000
H        2.309406000      0.982999000      1.639273000
H        2.784704000      2.124127000      2.886221000
C        1.252749000      3.375329000      1.110193000
H        2.164462000      3.866975000      1.454913000
H        1.510956000      2.841363000      0.194787000
H        0.544914000      4.164558000      0.871265000
C        0.447749000      3.264478000      3.464428000
H       -0.383395000      3.951710000      3.320865000
H        0.234828000      2.652594000      4.337796000
H        1.320636000      3.871232000      3.713866000
C       -1.398394000      2.761168000     -0.744552000
H       -0.418488000      3.225553000     -0.774885000
H       -1.377253000      1.853947000     -1.362007000
H       -2.085066000      3.434869000     -1.262886000
C       -2.237493000      3.828133000      1.363871000
H       -3.001890000      4.362668000      0.795538000
H       -2.623611000      3.700084000      2.373092000
H       -1.369690000      4.480980000      1.413314000
C       -3.269361000      1.749763000      0.471721000
H       -3.896595000      2.336829000     -0.202339000
H       -3.136459000      0.769790000      0.012032000
H       -3.833813000      1.626816000      1.391952000
C       -0.500194000     -0.117215000      3.969373000
H       -1.021983000     -0.734470000      4.703188000
H        0.194079000     -0.775418000      3.445258000
H        0.071999000      0.615798000      4.532710000
C       -2.443464000      1.430674000      3.870649000
H       -3.308942000      1.790087000      3.318682000
H       -2.827117000      0.869477000      4.724753000
H       -1.913087000      2.292832000      4.268053000
C       -2.393339000     -0.665412000      2.509546000
H       -3.216755000     -0.365806000      1.869488000
H       -1.792745000     -1.396227000      1.969156000
H       -2.832495000     -1.180379000      3.366663000
C        1.892360000     -1.131937000     -2.253784000
H        2.601447000     -1.427608000     -1.477070000
O        0.554278000     -1.154262000     -1.701841000
C        1.846138000     -2.132419000     -3.389871000
H        2.114626000     -0.112575000     -2.567231000
C       -0.158503000     -2.345460000     -2.126201000
C        0.875829000     -3.182085000     -2.857452000
H        1.463185000     -1.669951000     -4.301236000
H        2.831562000     -2.538589000     -3.612091000
H       -0.575404000     -2.838486000     -1.248794000
H       -0.975431000     -2.032065000     -2.778339000
H        0.425794000     -3.784540000     -3.644717000
H        1.382454000     -3.860979000     -2.169581000
26
E(PBEh-3c) = -539.53996277 au
Lowest frequencies = 53.80 126.42 177.13 cm-1
9,10-dihydroanthracene S=0
C        0.809167000     -1.273850000     -3.454035000
C        0.411353000     -1.230742000     -2.124838000
C       -0.055422000     -2.458193000     -1.390862000
C        0.437920000     -0.017659000     -1.439057000
C        0.000000000      0.000000000      0.000000000
C        0.439684000     -1.242547000      0.725017000
C        0.410091000     -2.455633000      0.039638000
C        1.223055000     -0.122388000     -4.106707000
C        0.860052000      1.131178000     -2.094492000
H       -1.095069000      0.067680000      0.039988000
C        0.867098000     -1.212875000      2.045411000
C        0.804873000     -3.618473000      0.687479000
C        1.223473000     -3.584957000      2.009102000
C        1.254801000     -2.377872000      2.690150000
H        0.903091000     -0.268108000      2.575105000
H        0.789299000     -4.559625000      0.150456000
H        1.530826000     -4.497701000      2.502380000
H        1.587492000     -2.341039000      3.719084000
C        1.248951000      1.084333000     -3.424770000
H        0.801213000     -2.218696000     -3.984748000
H        0.281121000     -3.362392000     -1.901741000
H        1.531882000     -0.169964000     -5.142633000
H        0.889210000      2.071740000     -1.557053000
H        1.577891000      1.986157000     -3.924168000
H        0.375266000      0.892443000      0.504445000
H       -1.152644000     -2.490705000     -1.411174000
25
E(PBEh-3c) = -538.90837623 au
Lowest frequencies = 28.93 115.26 188.35 cm-1
9-dihydroanthracenyl radical S=1/2
C        0.634998000      1.057925000     -0.699209000
C       -0.030021000      1.753729000     -1.726232000
C        0.598121000      2.761461000     -2.424858000
H       -1.050589000      1.481054000     -1.966215000
C        0.000000000      0.000000000      0.000000000
C        1.962452000      1.415484000     -0.386548000
C        0.679095000     -0.777972000      0.972113000
H       -1.024363000     -0.250307000     -0.248436000
C        2.693317000      0.735055000      0.736235000
C        2.578628000      2.429377000     -1.102871000
C        2.008145000     -0.465833000      1.324549000
H        2.854247000      1.468107000      1.536969000
H        3.697102000      0.454776000      0.401160000
C        2.669051000     -1.259980000      2.248327000
C        0.056978000     -1.881563000      1.585761000
C        1.912516000      3.103082000     -2.116985000
H        0.071451000      3.283042000     -3.212932000
H        3.600946000      2.700576000     -0.864422000
C        2.044782000     -2.348244000      2.841663000
H        3.693352000     -1.023102000      2.513341000
C        0.728380000     -2.655375000      2.506935000
H       -0.964764000     -2.121326000      1.317309000
H        0.234492000     -3.501737000      2.965499000
H        2.580757000     -2.954137000      3.559786000
H        2.414092000      3.890034000     -2.663941000
24
E(PBEh-3c) = -538.32854814 au
Lowest frequencies = 93.16 124.63 241.75 cm-1
anthracene S=0
C        0.617956000      1.059466000     -0.656180000
C       -0.048138000      1.819770000     -1.657786000
C        0.579707000      2.849346000     -2.284594000
H       -1.069014000      1.562739000     -1.912722000
C        0.000000000      0.000000000      0.000000000
C        1.964839000      1.399739000     -0.318169000
C        0.661678000     -0.736415000      0.977105000
H       -1.022156000     -0.256993000     -0.255367000
C        2.626493000      0.663315000      0.658927000
C        2.585922000      2.486065000     -0.995860000
C        2.008562000     -0.396141000      1.315114000
H        3.648635000      0.920332000      0.914326000
C        2.674610000     -1.156460000      2.316747000
C        0.040546000     -1.822712000      1.654790000
C        1.916757000      3.188121000     -1.947900000
H        0.062029000      3.419142000     -3.044696000
H        3.606129000      2.743986000     -0.739129000
C        2.046722000     -2.185995000      2.943550000
H        3.695482000     -0.899457000      2.571726000
C        0.709670000     -2.524776000      2.606870000
H       -0.979668000     -2.080580000      1.398032000
H        0.225953000     -3.348501000      3.114721000
H        2.564376000     -2.755771000      3.703685000
H        2.400455000      4.011877000     -2.455721000
48
E(PBEh-3c) = -776.91877052 au
Lowest frequencies = 34.86 36.29 60.33 cm-1
2,4,6-tri-tert-butylphenoxyl radical (OMes*) S=1/2
C       -2.196909000     -0.831396000     -0.100357000
C       -3.287720000     -1.241804000      0.631344000
C       -1.005917000     -0.380907000      0.619165000
H       -4.171573000     -1.571037000      0.109194000
C       -3.304540000     -1.251703000      2.030718000
C       -1.021196000     -0.385204000      2.084372000
C       -2.153725000     -0.821672000      2.718084000
H       -2.179194000     -0.835484000      3.798199000
C       -4.513327000     -1.713372000      2.830690000
C       -4.118828000     -2.938072000      3.669113000
C       -5.693775000     -2.101623000      1.940863000
H       -6.042636000     -1.263187000      1.335611000
H       -5.453975000     -2.928744000      1.270443000
H       -6.531698000     -2.424209000      2.560387000
H       -3.782628000     -3.759364000      3.034828000
H       -4.973970000     -3.290416000      4.249182000
H       -3.315808000     -2.716698000      4.373303000
C       -2.217660000     -0.830188000     -1.625270000
C       -3.548250000     -1.359056000     -2.171640000
C       -1.109775000     -1.739453000     -2.181273000
H       -0.115971000     -1.384192000     -1.925805000
H       -1.217565000     -2.758622000     -1.805454000
H       -1.182414000     -1.781962000     -3.269924000
H       -3.741011000     -2.389173000     -1.866354000
H       -3.518174000     -1.347565000     -3.261795000
H       -4.398683000     -0.745214000     -1.868821000
C        0.195697000      0.099745000      2.864566000
C        1.424456000     -0.766408000      2.544312000
C       -0.034792000      0.016203000      4.376921000
H       -0.871584000      0.635610000      4.705376000
H       -0.209569000     -1.006452000      4.717471000
H        0.853700000      0.377699000      4.895935000
H        1.227397000     -1.818258000      2.759574000
H        2.265372000     -0.456456000      3.168314000
H        1.731313000     -0.681598000      1.505921000
C       -2.046801000      0.603415000     -2.153484000
H       -1.077549000      1.023604000     -1.900232000
H       -2.141397000      0.611082000     -3.241433000
H       -2.820758000      1.260296000     -1.752430000
C        0.483804000      1.572578000      2.531448000
H       -0.382883000      2.199145000      2.750597000
H        1.313242000      1.933171000      3.143579000
H        0.752583000      1.715286000      1.488816000
C       -4.971391000     -0.581387000      3.762168000
H       -5.257492000      0.304713000      3.193996000
H       -5.838961000     -0.900114000      4.343031000
H       -4.195860000     -0.286898000      4.468817000
O        0.000000000      0.000000000      0.000000000
49
E(PBEh-3c) = -777.54570386 au
Lowest frequencies = 35.50 42.00 64.64 cm-1
2,4,6-tri-tert-butylphenol (HOMes*) S=0
C       -2.255818000     -0.859588000     -0.109693000
C       -3.367249000     -1.278132000      0.621907000
C       -1.131606000     -0.432972000      0.612034000
H       -4.241862000     -1.604718000      0.083890000
C       -3.399225000     -1.293959000      2.004242000
C       -1.112550000     -0.426811000      2.019212000
C       -2.255133000     -0.866454000      2.669215000
H       -2.261628000     -0.874808000      3.749280000
C       -4.612250000     -1.758428000      2.804153000
C       -4.230052000     -2.987873000      3.638501000
C       -5.788635000     -2.138696000      1.905653000
H       -6.128662000     -1.295411000      1.301589000
H       -5.545494000     -2.962629000      1.231951000
H       -6.633199000     -2.462418000      2.516157000
H       -3.893738000     -3.806423000      3.000463000
H       -5.084888000     -3.342150000      4.218879000
H       -3.424949000     -2.770666000      4.342042000
C       -2.299577000     -0.870638000     -1.647148000
C       -3.638900000     -1.398574000     -2.175808000
C       -1.228212000     -1.812985000     -2.228489000
H       -0.197800000     -1.559620000     -1.978241000
H       -1.387493000     -2.829930000     -1.869091000
H       -1.290970000     -1.829187000     -3.318028000
H       -3.831905000     -2.422943000     -1.855296000
H       -3.622333000     -1.398163000     -3.266749000
H       -4.480836000     -0.777983000     -1.866595000
C        0.104522000      0.057118000      2.817974000
C        1.339136000     -0.807898000      2.520299000
C       -0.139724000     -0.034827000      4.328784000
H       -0.978943000      0.582910000      4.653236000
H       -0.318426000     -1.058802000      4.662405000
H        0.744982000      0.323643000      4.856873000
H        1.137478000     -1.857197000      2.742785000
H        2.173992000     -0.493079000      3.150491000
H        1.664926000     -0.738773000      1.486371000
C       -2.162975000      0.556754000     -2.210698000
H       -1.227408000      1.062281000     -1.968270000
H       -2.239548000      0.545925000     -3.299569000
H       -2.961907000      1.189733000     -1.824242000
C        0.396643000      1.534554000      2.511870000
H       -0.472366000      2.154268000      2.739930000
H        1.224699000      1.886733000      3.131371000
H        0.668198000      1.704480000      1.473991000
C       -5.076403000     -0.633689000      3.739075000
H       -5.360764000      0.254096000      3.172388000
H       -5.943595000     -0.951969000      4.321740000
H       -4.299035000     -0.339857000      4.444527000
O        0.000000000      0.000000000      0.000000000
H       -0.101120000     -0.017285000     -0.951372000
13
E(PBEh-3c) = -231.94488394 au
Lowest frequencies = 74.99 262.24 603.13 cm-1
THF S=0
C       -0.145256000      0.793676000     -1.160533000
H        0.442116000      1.715002000     -1.060850000
C        0.763655000     -1.154030000     -0.285325000
O        0.000000000      0.000000000      0.000000000
C        1.416316000     -0.911460000     -1.641252000
H        1.492658000     -1.314292000      0.513041000
H        0.116200000     -2.039593000     -0.322833000
C        0.365409000     -0.045856000     -2.327354000
H        1.636677000     -1.835977000     -2.174580000
H        2.352927000     -0.360139000     -1.530145000
H       -0.432362000     -0.668522000     -2.738594000
H        0.763508000      0.562081000     -3.139634000
H       -1.192610000      1.083886000     -1.278525000
26
E(PBEh-3c) = -463.89654636 au
Lowest frequencies = 29.05 35.08 53.46 cm-1
(THF)2 S=0
O        4.309670000     -0.489830000      0.291205000
C        4.094095000      0.877787000      0.576866000
H        5.031428000      1.359695000      0.886306000
H        3.750945000      1.379782000     -0.330960000
C        3.071534000      0.913133000      1.702147000
H        2.056671000      0.825912000      1.309764000
H        3.124879000      1.829514000      2.290011000
C        3.458804000     -0.332061000      2.493780000
H        4.280441000     -0.111173000      3.178879000
H        2.638385000     -0.736784000      3.086259000
C        3.909988000     -1.288466000      1.390242000
H        4.739051000     -1.927648000      1.707579000
H        3.090166000     -1.946182000      1.078355000
O        0.000000000      0.000000000      0.000000000
C        0.494645000      0.138275000     -1.317792000
H       -0.334013000      0.264312000     -2.027307000
H        1.114782000      1.036342000     -1.372301000
C        1.268668000     -1.138269000     -1.611534000
H        2.285354000     -1.072731000     -1.219392000
H        1.333482000     -1.354368000     -2.677872000
C        0.447016000     -2.164626000     -0.837717000
H       -0.415961000     -2.484336000     -1.426201000
H        1.011099000     -3.058093000     -0.570107000
C        0.005106000     -1.362399000      0.384778000
H       -0.988514000     -1.651931000      0.738612000
H        0.703107000     -1.503670000      1.218918000
27
E(PBEh-3c) = -464.26503294  au
Lowest frequencies = 17.80 28.17 43.25 cm-1
[H(THF)2]+ S=0
O       -1.475621000      1.631172000      0.893067000
C       -1.305881000      3.042667000      0.571220000
H       -0.237556000      3.262983000      0.512916000
H       -1.767661000      3.222790000     -0.397690000
C       -1.974275000      3.759768000      1.725704000
H       -3.045598000      3.863300000      1.547827000
H       -1.564411000      4.757880000      1.869826000
C       -1.701820000      2.830934000      2.905889000
H       -0.692134000      2.977662000      3.292510000
H       -2.396323000      2.982548000      3.730080000
C       -1.854673000      1.452269000      2.294125000
H       -1.206254000      0.693412000      2.731112000
H       -2.884182000      1.096260000      2.307772000
O        0.000000000      0.000000000      0.000000000
C        1.310638000      0.352725000     -0.525326000
H        1.218281000      1.262592000     -1.122842000
H        1.973207000      0.536440000      0.318620000
C        1.692938000     -0.845158000     -1.370306000
H        2.156212000     -1.618757000     -0.756127000
H        2.398715000     -0.576183000     -2.154047000
C        0.347867000     -1.314005000     -1.918391000
H        0.040825000     -0.706203000     -2.770989000
H        0.364524000     -2.352894000     -2.242628000
C       -0.588229000     -1.111405000     -0.742762000
H       -1.605037000     -0.839120000     -1.024004000
H       -0.617081000     -1.971384000     -0.074288000
H       -0.725002000      0.845502000      0.433084000
40
E(PBEh-3c) = -813.46867449 au
Lowest frequencies = 103.88 106.86 142.14 cm-1
P(tBu)3 S=0
P        0.000000000      0.000000000      0.000000000
C       -1.611058000      1.026496000     -0.158720000
C       -1.906975000      1.149120000     -1.663165000
H       -2.204155000      0.213821000     -2.127902000
H       -2.728861000      1.854900000     -1.814124000
H       -1.040606000      1.527026000     -2.207095000
C       -2.857461000      0.505890000      0.557234000
H       -2.716871000      0.416227000      1.632918000
H       -3.689438000      1.198306000      0.395707000
H       -3.178573000     -0.464026000      0.183100000
C       -1.353050000      2.462053000      0.311718000
H       -0.467177000      2.894362000     -0.155673000
H       -2.205052000      3.084501000      0.025336000
H       -1.250707000      2.550342000      1.391399000
C        0.687034000      0.281547000      1.763809000
C        1.466058000      1.605953000      1.727330000
H        0.839425000      2.476856000      1.561204000
H        1.972417000      1.754532000      2.685474000
H        2.228303000      1.593926000      0.947449000
C       -0.320847000      0.318405000      2.912463000
H       -0.914557000     -0.591641000      2.973762000
H        0.208010000      0.427697000      3.864222000
H       -1.007133000      1.159058000      2.836167000
C        1.738205000     -0.788263000      2.082148000
H        2.483880000     -0.881782000      1.291248000
H        2.267246000     -0.498870000      2.994041000
H        1.311399000     -1.772114000      2.267269000
C       -0.485873000     -1.846146000     -0.138555000
C        0.806695000     -2.619265000     -0.447024000
H        1.518343000     -2.618693000      0.372497000
H        0.563791000     -3.664519000     -0.659374000
H        1.310972000     -2.211026000     -1.323644000
C       -1.183978000     -2.486951000      1.061055000
H       -2.108794000     -1.978970000      1.329048000
H       -1.440787000     -3.524674000      0.826665000
H       -0.553869000     -2.513294000      1.948345000
C       -1.370568000     -2.047852000     -1.374244000
H       -0.934646000     -1.598160000     -2.267303000
H       -1.467026000     -3.119828000     -1.566729000
H       -2.380089000     -1.660514000     -1.252688000
